# Supplementary material for: Prognostic analysis of very early onset pancreatic cancer: a population-based analysis
Source: PeerJ. 2020 Feb 10;8:e8412. doi: 10.7717/peerj.8412 (PMC7017800; doi:10.7717/peerj.8412)
Supplement: Dataset S1 — The raw data shows all the PDAC patients who were finally included in current study after our selection. The detailed description of each variable could be found in SEER Research Data Record Description (Documentation Version: April 2018). [file peerj-08-8412-s005.csv]

Patient_ID	Age	Sex	Race	Tumor_size	Grade	Surgery	Survival_months	Chemotherapy	Radiotherapy	Marital_status	Location	AJCC_6th_stage	T_stage	N_stage	M_stage	Histology	LNR	Nodes_examined	Nodes_positive	SEER_other_cause_of_death_classification	Vital_status_recode__study_cutoff_used_
666597	76	Female	White	45	Poorly differentiated; Grade III	37	52	Yes	None/Unknown	Married (including common law)	250	IIA	T3	N0	M0	8140/3: Adenocarcinoma, NOS	0	10	0	N/A not first tumor	Alive
1149446	67	Female	Black	999	Unknown	0	3	Yes	None/Unknown	Married (including common law)	251	IV	T4	N1	M1	8140/3: Adenocarcinoma, NOS	>0.4	4	3	N/A not first tumor	Dead
1840027	62	Female	White	48	Unknown	0	2	Yes	None/Unknown	Single (never married)	251	IV	T2	N0	M1	8500/3: Infiltrating duct carcinoma, NOS	No surgery	0	98	N/A not first tumor	Dead
2294368	77	Female	White	28	Poorly differentiated; Grade III	37	1	No/Unknown	None/Unknown	Widowed	250	IIA	T3	N0	M0	8500/3: Infiltrating duct carcinoma, NOS	0	12	0	N/A not first tumor	Dead
2329711	99	Male	White	21	Unknown	0	5	No/Unknown	None/Unknown	Widowed	250	IIA	T3	N0	M0	8140/3: Adenocarcinoma, NOS	No surgery	0	98	N/A not first tumor	Dead
2348363	52	Female	Asian or Pacific Islander	24	Unknown	37	8	Yes	None/Unknown	Married (including common law)	250	IIB	T3	N1	M0	8140/3: Adenocarcinoma, NOS	<=0.2	24	3	N/A not first tumor	Dead
2384155	84	Female	White	50	Moderately differentiated; Grade II	0	10	Yes	None/Unknown	Married (including common law)	251	IV	T2	N0	M1	8140/3: Adenocarcinoma, NOS	No surgery	0	98	N/A not first tumor	Dead
2836340	83	Male	White	36	Unknown	0	3	No/Unknown	None/Unknown	Single (never married)	250	IB	T2	N0	M0	8500/3: Infiltrating duct carcinoma, NOS	No surgery	0	98	N/A not first tumor	Dead
2838920	75	Male	White	38	Unknown	0	15	Yes	Beam radiation	Married (including common law)	258	UNK Stage	T2	NX	M0	8140/3: Adenocarcinoma, NOS	No surgery	0	98	N/A not first tumor	Dead
2840568	72	Female	White	30	Unknown	0	6	Yes	None/Unknown	Married (including common law)	257	UNK Stage	TX	NX	M0	8140/3: Adenocarcinoma, NOS	No surgery	0	98	N/A not first tumor	Dead
2842704	85	Female	Asian or Pacific Islander	26	Unknown	0	4	No/Unknown	None/Unknown	Married (including common law)	250	IB	T2	N0	M0	8140/3: Adenocarcinoma, NOS	No surgery	0	98	Alive or dead due to cancer	Dead
2844682	70	Female	Black	15	Moderately differentiated; Grade II	40	14	Yes	None/Unknown	Married (including common law)	250	IIB	T1	N1	M0	8500/3: Infiltrating duct carcinoma, NOS	<=0.2	16	1	N/A not first tumor	Dead
2849357	88	Male	White	51	Moderately differentiated; Grade II	0	10	Yes	None/Unknown	Married (including common law)	250	IV	T3	N1	M1	8140/3: Adenocarcinoma, NOS	No surgery	0	98	N/A not first tumor	Dead
2849593	64	Female	White	48	Moderately differentiated; Grade II	37	13	Yes	None/Unknown	Single (never married)	250	III	T4	N0	M0	8500/3: Infiltrating duct carcinoma, NOS	0	25	0	N/A not first tumor	Dead
2857845	78	Female	Asian or Pacific Islander	41	Unknown	0	1	No/Unknown	None/Unknown	Married (including common law)	250	IV	T2	N0	M1	8140/3: Adenocarcinoma, NOS	No surgery	0	98	N/A not first tumor	Dead
2879365	66	Male	White	13	Moderately differentiated; Grade II	30	11	Yes	None/Unknown	Married (including common law)	259	IV	T1	N0	M1	8140/3: Adenocarcinoma, NOS	0	1	0	N/A not first tumor	Dead
2887108	73	Male	White	50	Moderately differentiated; Grade II	35	27	Yes	Beam radiation	Married (including common law)	250	IIB	T3	N1	M0	8140/3: Adenocarcinoma, NOS	0.2-0.4	6	2	N/A not first tumor	Dead
2921799	66	Male	White	45	Moderately differentiated; Grade II	60	4	Yes	Beam radiation	Married (including common law)	250	IIB	T3	N1	M0	8500/3: Infiltrating duct carcinoma, NOS	0.2-0.4	12	3	N/A not first tumor	Dead
2921932	78	Male	White	50	Unknown	0	2	Yes	None/Unknown	Married (including common law)	258	IV	T2	N0	M1	8140/3: Adenocarcinoma, NOS	No surgery	0	98	Alive or dead due to cancer	Dead
2921989	64	Male	Asian or Pacific Islander	50	Well differentiated; Grade I	0	6	No/Unknown	None/Unknown	Married (including common law)	250	IV	T4	N1	M1	8140/3: Adenocarcinoma, NOS	No surgery	0	98	Alive or dead due to cancer	Dead
2922336	37	Male	Asian or Pacific Islander	56	Moderately differentiated; Grade II	0	1	No/Unknown	None/Unknown	Single (never married)	250	IV	T3	N0	M1	8140/3: Adenocarcinoma, NOS	No surgery	0	98	Alive or dead due to cancer	Dead
2922396	58	Male	Black	39	Unknown	0	3	No/Unknown	None/Unknown	Single (never married)	250	IV	T4	NX	M1	8140/3: Adenocarcinoma, NOS	No surgery	0	98	Alive or dead due to cancer	Dead
2922412	56	Male	White	25	Moderately differentiated; Grade II	37	21	Yes	None/Unknown	Single (never married)	250	IIB	T3	N1	M0	8500/3: Infiltrating duct carcinoma, NOS	<=0.2	9	1	Alive or dead due to cancer	Dead
2922418	70	Male	White	75	Unknown	0	7	Yes	None/Unknown	Married (including common law)	252	IV	T4	N1	M1	8140/3: Adenocarcinoma, NOS	No surgery	0	98	Alive or dead due to cancer	Dead
2922626	56	Female	Asian or Pacific Islander	999	Unknown	0	1	Yes	None/Unknown	Married (including common law)	259	IV	T4	N1	M1	8140/3: Adenocarcinoma, NOS	No surgery	0	98	Alive or dead due to cancer	Dead
2923736	86	Female	White	999	Unknown	0	9	No/Unknown	None/Unknown	Separated	250	UNK Stage	TX	NX	MX	8140/3: Adenocarcinoma, NOS	No surgery	0	98	Alive or dead due to cancer	Dead
2923742	48	Male	White	999	Unknown	0	1	No/Unknown	None/Unknown	Single (never married)	259	IV	TX	NX	M1	8140/3: Adenocarcinoma, NOS	No surgery	0	98	Alive or dead due to cancer	Dead
2923874	59	Female	White	70	Unknown	0	1	No/Unknown	None/Unknown	Married (including common law)	252	IV	T2	N0	M1	8140/3: Adenocarcinoma, NOS	No surgery	0	98	Dead (attributable to causes other than this cancer dx)	Dead
2923908	76	Female	Black	50	Poorly differentiated; Grade III	0	1	No/Unknown	None/Unknown	Widowed	252	IV	T2	NX	M1	8140/3: Adenocarcinoma, NOS	No surgery	0	98	Alive or dead due to cancer	Dead
2924093	64	Male	White	999	Unknown	0	20	Yes	Beam radiation	Divorced	250	III	T4	N0	M0	8140/3: Adenocarcinoma, NOS	No surgery	0	98	Alive or dead due to cancer	Dead
2924157	26	Male	Asian or Pacific Islander	50	Unknown	0	7	Yes	Beam radiation	Married (including common law)	250	III	T4	N1	M0	8140/3: Adenocarcinoma, NOS	No surgery	0	98	Alive or dead due to cancer	Dead
2924164	74	Male	White	60	Unknown	0	1	No/Unknown	None/Unknown	Married (including common law)	252	IV	T4	N1	M1	8140/3: Adenocarcinoma, NOS	No surgery	0	98	Alive or dead due to cancer	Dead
2924235	95	Female	White	18	Unknown	0	7	No/Unknown	None/Unknown	Widowed	250	IA	T1	N0	M0	8140/3: Adenocarcinoma, NOS	No surgery	0	98	Alive or dead due to cancer	Dead
2924248	80	Male	White	69	Unknown	0	1	No/Unknown	None/Unknown	Married (including common law)	252	IV	T2	NX	M1	8140/3: Adenocarcinoma, NOS	No surgery	0	98	Alive or dead due to cancer	Dead
2924396	76	Male	White	995	Unknown	0	1	No/Unknown	None/Unknown	Married (including common law)	250	IV	T3	NX	M1	8140/3: Adenocarcinoma, NOS	No surgery	0	98	Alive or dead due to cancer	Dead
2924474	43	Female	White	30	Moderately differentiated; Grade II	37	12	Yes	None/Unknown	Widowed	250	IIB	T3	N1	M0	8500/3: Infiltrating duct carcinoma, NOS	<=0.2	11	1	Alive or dead due to cancer	Dead
2925056	75	Male	White	40	Poorly differentiated; Grade III	60	152	No/Unknown	None/Unknown	Married (including common law)	250	IB	T2	N0	M0	8140/3: Adenocarcinoma, NOS	0	10	0	Alive or dead due to cancer	Alive
2925171	72	Male	White	999	Well differentiated; Grade I	0	1	No/Unknown	None/Unknown	Widowed	250	IINOS	T3	NX	M0	8140/3: Adenocarcinoma, NOS	No surgery	0	98	Alive or dead due to cancer	Dead
2925213	57	Male	White	46	Poorly differentiated; Grade III	70	7	Yes	None/Unknown	Married (including common law)	252	IV	T3	N0	M1	8140/3: Adenocarcinoma, NOS	0	1	0	Alive or dead due to cancer	Dead
2925261	65	Female	Black	999	Moderately differentiated; Grade II	37	8	No/Unknown	None/Unknown	Widowed	250	UNK Stage	TX	N0	M0	8140/3: Adenocarcinoma, NOS	0	4	0	Alive or dead due to cancer	Dead
2925357	77	Female	White	55	Unknown	0	6	No/Unknown	None/Unknown	Widowed	252	IV	T3	N0	M1	8140/3: Adenocarcinoma, NOS	No surgery	0	98	Alive or dead due to cancer	Dead
2925674	71	Female	White	50	Unknown	0	1	No/Unknown	None/Unknown	Married (including common law)	250	IV	TX	N0	M1	8140/3: Adenocarcinoma, NOS	No surgery	0	98	Alive or dead due to cancer	Dead
2925859	63	Female	White	999	Unknown	0	1	Yes	None/Unknown	Single (never married)	259	III	T4	N0	M0	8140/3: Adenocarcinoma, NOS	No surgery	0	98	Alive or dead due to cancer	Dead
2927092	81	Male	White	56	Moderately differentiated; Grade II	0	1	No/Unknown	None/Unknown	Married (including common law)	251	IB	T2	N0	M0	8140/3: Adenocarcinoma, NOS	No surgery	0	98	Dead (attributable to causes other than this cancer dx)	Dead
2934930	56	Male	White	999	Unknown	0	1	No/Unknown	None/Unknown	Divorced	252	IV	T4	N0	M1	8140/3: Adenocarcinoma, NOS	No surgery	0	98	Alive or dead due to cancer	Dead
2939604	57	Female	Asian or Pacific Islander	999	Poorly differentiated; Grade III	40	18	Yes	Beam radiation	Married (including common law)	250	IIA	T3	N0	M0	8140/3: Adenocarcinoma, NOS	0	7	0	Alive or dead due to cancer	Dead
2939632	65	Female	White	30	Unknown	0	27	Yes	None/Unknown	Single (never married)	250	IV	T3	N0	M1	8140/3: Adenocarcinoma, NOS	No surgery	0	98	Alive or dead due to cancer	Dead
2939690	66	Female	White	999	Unknown	0	3	Yes	None/Unknown	Widowed	250	UNK Stage	TX	N0	M0	8500/3: Infiltrating duct carcinoma, NOS	No surgery	0	98	Alive or dead due to cancer	Dead
2940294	54	Male	White	69	Moderately differentiated; Grade II	0	7	Yes	None/Unknown	Married (including common law)	251	IV	T4	N0	M1	8140/3: Adenocarcinoma, NOS	No surgery	0	98	Alive or dead due to cancer	Dead
2941199	73	Male	White	29	Unknown	0	20	Yes	None/Unknown	Single (never married)	250	IV	T2	N1	M1	8140/3: Adenocarcinoma, NOS	No surgery	0	98	Alive or dead due to cancer	Dead
2941397	81	Female	Asian or Pacific Islander	45	Unknown	0	3	Yes	None/Unknown	Widowed	250	UNK Stage	TX	NX	MX	8140/3: Adenocarcinoma, NOS	No surgery	0	98	Alive or dead due to cancer	Dead
2941456	58	Female	White	30	Unknown	0	9	Yes	Beam radiation	Married (including common law)	250	IV	TX	N0	M1	8140/3: Adenocarcinoma, NOS	No surgery	0	98	Alive or dead due to cancer	Dead
2941463	79	Female	White	25	Well differentiated; Grade I	0	7	No/Unknown	None/Unknown	Single (never married)	251	IB	T2	N0	M0	8140/3: Adenocarcinoma, NOS	No surgery	0	98	Alive or dead due to cancer	Dead
2941483	60	Female	White	22	Unknown	0	3	No/Unknown	None/Unknown	Single (never married)	250	III	T4	NX	M0	8140/3: Adenocarcinoma, NOS	No surgery	0	98	Alive or dead due to cancer	Dead
2941516	56	Female	White	999	Unknown	0	8	Yes	None/Unknown	Married (including common law)	259	IINOS	T3	NX	M0	8500/3: Infiltrating duct carcinoma, NOS	No surgery	0	98	Alive or dead due to cancer	Dead
2941576	75	Male	Asian or Pacific Islander	20	Unknown	37	54	Yes	Beam radiation	Married (including common law)	250	IIB	T3	N1	M0	8500/3: Infiltrating duct carcinoma, NOS	<=0.2	25	2	Alive or dead due to cancer	Dead
2941769	58	Female	White	38	Unknown	37	40	Yes	Beam radiation	Married (including common law)	250	IIB	T3	N1	M0	8140/3: Adenocarcinoma, NOS	<=0.2	18	1	Alive or dead due to cancer	Dead
2941869	56	Female	White	40	Poorly differentiated; Grade III	0	2	No/Unknown	None/Unknown	Married (including common law)	253	IV	T2	N0	M1	8140/3: Adenocarcinoma, NOS	No surgery	0	98	Alive or dead due to cancer	Dead
2941883	62	Male	White	40	Moderately differentiated; Grade II	37	7	No/Unknown	None/Unknown	Married (including common law)	250	IIB	T3	N1	M0	8140/3: Adenocarcinoma, NOS	>0.4	4	2	Alive or dead due to cancer	Dead
2941962	82	Female	White	70	Unknown	0	23	Yes	None/Unknown	Widowed	251	IIA	T3	N0	M0	8140/3: Adenocarcinoma, NOS	0	1	0	Alive or dead due to cancer	Dead
2942339	59	Male	White	25	Moderately differentiated; Grade II	40	24	No/Unknown	None/Unknown	Married (including common law)	250	IIA	T3	N0	M0	8500/3: Infiltrating duct carcinoma, NOS	0	3	0	Alive or dead due to cancer	Dead
2943021	51	Female	White	999	Unknown	0	7	No/Unknown	None/Unknown	Married (including common law)	250	IV	TX	NX	M1	8140/3: Adenocarcinoma, NOS	No surgery	0	98	Alive or dead due to cancer	Dead
2956991	57	Female	Asian or Pacific Islander	999	Poorly differentiated; Grade III	0	15	Yes	Beam radiation	Married (including common law)	251	IV	TX	N0	M1	8140/3: Adenocarcinoma, NOS	No surgery	0	98	Alive or dead due to cancer	Dead
2957986	72	Male	White	30	Unknown	0	2	Yes	None/Unknown	Married (including common law)	250	IV	T4	NX	M1	8140/3: Adenocarcinoma, NOS	No surgery	0	98	Alive or dead due to cancer	Dead
2958001	63	Male	White	999	Poorly differentiated; Grade III	0	1	No/Unknown	None/Unknown	Married (including common law)	259	UNK Stage	TX	NX	MX	8140/3: Adenocarcinoma, NOS	No surgery	0	98	Alive or dead due to cancer	Dead
2962088	77	Female	White	999	Unknown	0	2	No/Unknown	None/Unknown	Single (never married)	250	IV	T4	N1	M1	8140/3: Adenocarcinoma, NOS	No surgery	0	98	Alive or dead due to cancer	Dead
2962446	66	Male	Asian or Pacific Islander	40	Unknown	0	3	Yes	None/Unknown	Married (including common law)	250	UNK Stage	T3	NX	MX	8140/3: Adenocarcinoma, NOS	No surgery	0	98	N/A not first tumor	Dead
2962517	55	Female	White	35	Poorly differentiated; Grade III	37	4	No/Unknown	None/Unknown	Single (never married)	250	IIB	T3	N1	M0	8140/3: Adenocarcinoma, NOS	<=0.2	26	1	Alive or dead due to cancer	Dead
2962523	75	Female	White	80	Poorly differentiated; Grade III	0	7	Yes	None/Unknown	Married (including common law)	250	IV	T3	NX	M1	8140/3: Adenocarcinoma, NOS	No surgery	0	98	Alive or dead due to cancer	Dead
2962604	43	Male	Asian or Pacific Islander	999	Unknown	0	4	Yes	None/Unknown	Married (including common law)	250	IV	T4	N1	M1	8140/3: Adenocarcinoma, NOS	No surgery	0	98	Alive or dead due to cancer	Dead
2962753	51	Male	Asian or Pacific Islander	40	Unknown	0	12	Yes	None/Unknown	Married (including common law)	251	IV	T3	N1	M1	8140/3: Adenocarcinoma, NOS	No surgery	0	98	Alive or dead due to cancer	Dead
2962758	66	Male	White	70	Unknown	0	1	No/Unknown	None/Unknown	Single (never married)	251	IV	T3	NX	M1	8140/3: Adenocarcinoma, NOS	No surgery	0	98	Alive or dead due to cancer	Dead
2962909	63	Female	White	999	Unknown	0	1	No/Unknown	None/Unknown	Married (including common law)	259	IV	T3	NX	M1	8140/3: Adenocarcinoma, NOS	No surgery	0	98	Alive or dead due to cancer	Dead
2963063	68	Female	Asian or Pacific Islander	21	Moderately differentiated; Grade II	37	150	Yes	Beam radiation	Married (including common law)	250	IIA	T3	N0	M0	8140/3: Adenocarcinoma, NOS	0	5	0	Alive or dead due to cancer	Alive
2963070	72	Female	Asian or Pacific Islander	25	Unknown	0	4	Yes	None/Unknown	Divorced	250	IIB	T2	N1	M0	8140/3: Adenocarcinoma, NOS	>0.4	2	2	Alive or dead due to cancer	Dead
2963106	70	Male	Asian or Pacific Islander	40	Well differentiated; Grade I	0	16	Yes	None/Unknown	Married (including common law)	251	IV	T4	N1	M1	8140/3: Adenocarcinoma, NOS	>0.4	1	1	Alive or dead due to cancer	Dead
2963112	65	Female	Asian or Pacific Islander	33	Poorly differentiated; Grade III	0	16	Yes	None/Unknown	Widowed	258	III	T4	N0	M0	8140/3: Adenocarcinoma, NOS	No surgery	0	98	Alive or dead due to cancer	Dead
2963292	81	Female	Asian or Pacific Islander	37	Moderately differentiated; Grade II	0	13	Yes	None/Unknown	Married (including common law)	251	IV	T4	NX	M1	8140/3: Adenocarcinoma, NOS	No surgery	0	98	Alive or dead due to cancer	Dead
2963294	68	Male	White	45	Moderately differentiated; Grade II	37	23	Yes	None/Unknown	Divorced	252	IIB	T3	N1	M0	8140/3: Adenocarcinoma, NOS	>0.4	9	6	Alive or dead due to cancer	Dead
2963297	47	Male	White	41	Unknown	0	12	No/Unknown	Beam radiation	Single (never married)	252	IV	T2	N1	M1	8140/3: Adenocarcinoma, NOS	No surgery	0	98	Alive or dead due to cancer	Dead
2963305	76	Female	Asian or Pacific Islander	34	Unknown	0	3	No/Unknown	None/Unknown	Widowed	251	IV	T4	N1	M1	8140/3: Adenocarcinoma, NOS	No surgery	0	98	Alive or dead due to cancer	Dead
2963342	49	Male	Asian or Pacific Islander	999	Unknown	0	5	Yes	None/Unknown	Single (never married)	258	III	T4	N0	M0	8140/3: Adenocarcinoma, NOS	No surgery	0	98	Alive or dead due to cancer	Dead
2963505	54	Male	Asian or Pacific Islander	999	Unknown	0	42	Yes	Beam radiation	Married (including common law)	258	IINOS	T3	NX	M0	8140/3: Adenocarcinoma, NOS	No surgery	0	98	Alive or dead due to cancer	Dead
2963571	57	Male	White	28	Unknown	0	1	No/Unknown	None/Unknown	Single (never married)	252	IV	T3	NX	M1	8140/3: Adenocarcinoma, NOS	No surgery	0	98	Alive or dead due to cancer	Dead
2963621	57	Male	White	22	Unknown	0	19	Yes	Beam radiation	Married (including common law)	257	III	T4	NX	M0	8140/3: Adenocarcinoma, NOS	No surgery	0	98	Alive or dead due to cancer	Dead
2964137	77	Female	White	30	Poorly differentiated; Grade III	0	7	Yes	Beam radiation	Married (including common law)	250	IV	TX	NX	M1	8140/3: Adenocarcinoma, NOS	No surgery	0	98	Alive or dead due to cancer	Dead
2964453	51	Female	White	30	Poorly differentiated; Grade III	0	6	Yes	Beam radiation	Married (including common law)	250	III	T4	N1	M0	8140/3: Adenocarcinoma, NOS	No surgery	0	98	Alive or dead due to cancer	Dead
2964562	83	Female	White	35	Poorly differentiated; Grade III	35	3	No/Unknown	None/Unknown	Widowed	251	IIA	T3	N0	M0	8140/3: Adenocarcinoma, NOS	0	4	0	Alive or dead due to cancer	Dead
2965036	78	Female	Asian or Pacific Islander	45	Well differentiated; Grade I	0	2	No/Unknown	None/Unknown	Widowed	250	IIB	T3	N1	M0	8140/3: Adenocarcinoma, NOS	No surgery	0	98	Alive or dead due to cancer	Dead
2965080	43	Male	White	37	Unknown	0	5	No/Unknown	None/Unknown	Married (including common law)	258	IV	T2	N0	M1	8140/3: Adenocarcinoma, NOS	No surgery	0	98	Alive or dead due to cancer	Dead
2965611	60	Female	Black	50	Unknown	0	3	Yes	None/Unknown	Single (never married)	252	IV	TX	N0	M1	8140/3: Adenocarcinoma, NOS	No surgery	0	98	Alive or dead due to cancer	Dead
2966241	76	Female	Asian or Pacific Islander	43	Unknown	0	10	Yes	None/Unknown	Widowed	252	IV	TX	NX	M1	8140/3: Adenocarcinoma, NOS	No surgery	0	98	Alive or dead due to cancer	Dead
2967117	42	Female	Asian or Pacific Islander	53	Unknown	0	4	Yes	None/Unknown	Married (including common law)	252	IV	T4	N0	M1	8140/3: Adenocarcinoma, NOS	No surgery	0	98	Alive or dead due to cancer	Dead
2969228	74	Male	White	32	Well differentiated; Grade I	0	25	Yes	None/Unknown	Married (including common law)	250	III	T4	N0	M0	8500/3: Infiltrating duct carcinoma, NOS	No surgery	0	98	N/A not first tumor	Alive
2969667	83	Female	White	65	Unknown	0	7	Yes	None/Unknown	Widowed	250	IIA	T3	N0	M0	8140/3: Adenocarcinoma, NOS	No surgery	0	98	N/A not first tumor	Dead
2970874	60	Male	White	50	Unknown	0	4	Yes	None/Unknown	Separated	250	IV	T2	N0	M1	8140/3: Adenocarcinoma, NOS	No surgery	0	98	N/A not first tumor	Dead
2973302	59	Male	Asian or Pacific Islander	50	Unknown	0	5	Yes	None/Unknown	Married (including common law)	258	IV	T3	N0	M1	8500/3: Infiltrating duct carcinoma, NOS	No surgery	0	98	Alive or dead due to cancer	Dead
2973303	72	Female	White	34	Unknown	0	1	No/Unknown	None/Unknown	Widowed	250	UNK Stage	T3	NX	MX	8140/3: Adenocarcinoma, NOS	No surgery	0	98	Alive or dead due to cancer	Dead
2973311	66	Female	White	999	Unknown	90	1	Yes	None/Unknown	Married (including common law)	252	IV	T4	N1	M1	8140/3: Adenocarcinoma, NOS	0.2-0.4	9	2	Alive or dead due to cancer	Dead
2973315	74	Male	White	20	Moderately differentiated; Grade II	37	4	No/Unknown	None/Unknown	Married (including common law)	250	IIB	T3	N1	M0	8140/3: Adenocarcinoma, NOS	>0.4	9	4	Alive or dead due to cancer	Dead
2973320	59	Male	White	999	Moderately differentiated; Grade II	0	3	Yes	None/Unknown	Married (including common law)	250	IV	T3	N1	M1	8140/3: Adenocarcinoma, NOS	0	1	0	Alive or dead due to cancer	Dead
2973394	60	Male	White	63	Unknown	0	8	Yes	None/Unknown	Single (never married)	252	IV	T4	N1	M1	8140/3: Adenocarcinoma, NOS	No surgery	0	98	Alive or dead due to cancer	Dead
2973396	63	Female	Asian or Pacific Islander	50	Unknown	0	8	Yes	Beam radiation	Single (never married)	252	IV	T3	N1	M1	8140/3: Adenocarcinoma, NOS	No surgery	0	98	Alive or dead due to cancer	Dead
2973494	50	Male	White	40	Unknown	90	9	Yes	None/Unknown	Married (including common law)	250	IV	T3	NX	M1	8140/3: Adenocarcinoma, NOS	No surgery	0	98	Alive or dead due to cancer	Dead
2973512	82	Female	Asian or Pacific Islander	20	Unknown	0	13	No/Unknown	None/Unknown	Widowed	250	IA	T1	N0	M0	8140/3: Adenocarcinoma, NOS	No surgery	0	98	Dead (attributable to causes other than this cancer dx)	Dead
2973519	74	Female	White	999	Unknown	0	1	No/Unknown	None/Unknown	Married (including common law)	258	IV	TX	N0	M1	8140/3: Adenocarcinoma, NOS	No surgery	0	98	Alive or dead due to cancer	Dead
2973525	74	Male	White	20	Unknown	37	4	No/Unknown	None/Unknown	Widowed	250	IIB	T3	N1	M0	8140/3: Adenocarcinoma, NOS	No surgery	0	98	Alive or dead due to cancer	Dead
2973533	62	Female	White	30	Unknown	0	22	No/Unknown	None/Unknown	Married (including common law)	257	IV	T3	N1	M1	8140/3: Adenocarcinoma, NOS	No surgery	0	98	Alive or dead due to cancer	Dead
2973568	83	Male	White	36	Unknown	0	6	Yes	Beam radiation	Married (including common law)	250	IB	T2	N0	M0	8140/3: Adenocarcinoma, NOS	No surgery	0	98	N/A not first tumor	Dead
2973634	57	Female	White	999	Unknown	0	1	Yes	None/Unknown	Divorced	258	IV	TX	NX	M1	8140/3: Adenocarcinoma, NOS	No surgery	0	98	Alive or dead due to cancer	Dead
2973640	71	Male	White	999	Moderately differentiated; Grade II	0	3	No/Unknown	None/Unknown	Widowed	251	IV	T4	N1	M1	8140/3: Adenocarcinoma, NOS	>0.4	1	1	Alive or dead due to cancer	Dead
2974308	54	Male	White	70	Moderately differentiated; Grade II	30	149	Yes	Beam radiation	Married (including common law)	252	IB	T2	N0	M0	8140/3: Adenocarcinoma, NOS	0	13	0	Alive or dead due to cancer	Alive
2974549	72	Male	White	35	Poorly differentiated; Grade III	0	1	No/Unknown	None/Unknown	Single (never married)	251	IIB	T3	N1	M0	8140/3: Adenocarcinoma, NOS	No surgery	0	98	Alive or dead due to cancer	Dead
2974619	58	Female	White	55	Moderately differentiated; Grade II	60	47	Yes	None/Unknown	Married (including common law)	250	IIA	T3	N0	M0	8140/3: Adenocarcinoma, NOS	0	19	0	Alive or dead due to cancer	Dead
2974620	70	Female	White	40	Unknown	90	10	No/Unknown	None/Unknown	Married (including common law)	252	IV	TX	NX	M1	8140/3: Adenocarcinoma, NOS	No surgery	0	98	Alive or dead due to cancer	Dead
2974622	79	Male	White	49	Unknown	0	7	Yes	Beam radiation	Widowed	252	IB	T2	N0	M0	8140/3: Adenocarcinoma, NOS	No surgery	0	98	Alive or dead due to cancer	Dead
2974846	73	Female	Black	45	Well differentiated; Grade I	0	46	Yes	None/Unknown	Single (never married)	250	IIA	T3	N0	M0	8140/3: Adenocarcinoma, NOS	No surgery	0	98	Alive or dead due to cancer	Dead
2975340	82	Male	White	46	Moderately differentiated; Grade II	0	5	Yes	Beam radiation	Married (including common law)	258	IV	T4	N1	M1	8140/3: Adenocarcinoma, NOS	No surgery	0	98	Alive or dead due to cancer	Dead
2975371	81	Male	White	25	Unknown	0	1	No/Unknown	None/Unknown	Married (including common law)	250	UNK Stage	TX	NX	MX	8140/3: Adenocarcinoma, NOS	No surgery	0	98	Alive or dead due to cancer	Dead
2976073	86	Female	Black	999	Unknown	0	84	No/Unknown	None/Unknown	Divorced	259	UNK Stage	TX	N0	M0	8140/3: Adenocarcinoma, NOS	No surgery	0	98	Dead (attributable to causes other than this cancer dx)	Dead
2976085	45	Female	Asian or Pacific Islander	65	Unknown	0	4	No/Unknown	None/Unknown	Divorced	258	IV	T4	N1	M1	8140/3: Adenocarcinoma, NOS	No surgery	0	98	Alive or dead due to cancer	Dead
2976153	84	Female	White	35	Unknown	0	3	Yes	Beam radiation	Married (including common law)	250	IIA	T3	N0	M0	8140/3: Adenocarcinoma, NOS	No surgery	0	98	Alive or dead due to cancer	Dead
2976536	72	Male	Asian or Pacific Islander	50	Unknown	0	15	Yes	Beam radiation	Married (including common law)	250	IB	T2	N0	M0	8140/3: Adenocarcinoma, NOS	No surgery	0	98	Alive or dead due to cancer	Dead
2976557	69	Male	Asian or Pacific Islander	28	Unknown	0	88	Yes	Beam radiation	Married (including common law)	250	III	T4	N0	M0	8140/3: Adenocarcinoma, NOS	0	1	0	Alive or dead due to cancer	Alive
2976668	64	Male	Asian or Pacific Islander	40	Unknown	0	14	Yes	None/Unknown	Married (including common law)	250	IIA	T3	N0	M0	8140/3: Adenocarcinoma, NOS	No surgery	0	98	Alive or dead due to cancer	Dead
2976795	72	Male	White	39	Poorly differentiated; Grade III	0	10	Yes	Beam radiation	Married (including common law)	250	IINOS	T3	NX	M0	8140/3: Adenocarcinoma, NOS	No surgery	0	98	Alive or dead due to cancer	Dead
2976825	72	Female	White	40	Unknown	0	4	Yes	None/Unknown	Widowed	250	IV	T3	NX	M1	8140/3: Adenocarcinoma, NOS	No surgery	0	98	Alive or dead due to cancer	Dead
2976830	78	Male	Asian or Pacific Islander	28	Moderately differentiated; Grade II	0	5	No/Unknown	None/Unknown	Married (including common law)	250	IV	T3	NX	M1	8500/3: Infiltrating duct carcinoma, NOS	No surgery	0	98	Alive or dead due to cancer	Dead
2976834	37	Male	Asian or Pacific Islander	30	Unknown	0	9	Yes	Beam radiation	Married (including common law)	250	III	T4	N0	M0	8140/3: Adenocarcinoma, NOS	No surgery	0	98	Alive or dead due to cancer	Dead
2976840	71	Male	Asian or Pacific Islander	60	Poorly differentiated; Grade III	0	19	Yes	Beam radiation	Divorced	250	III	T4	N1	M0	8140/3: Adenocarcinoma, NOS	No surgery	0	98	Alive or dead due to cancer	Dead
2976851	78	Female	White	999	Unknown	0	2	No/Unknown	None/Unknown	Widowed	259	IV	TX	N0	M1	8140/3: Adenocarcinoma, NOS	No surgery	0	98	Alive or dead due to cancer	Dead
2976853	69	Female	Asian or Pacific Islander	60	Unknown	0	5	Yes	None/Unknown	Widowed	251	III	T4	N0	M0	8140/3: Adenocarcinoma, NOS	No surgery	0	98	Alive or dead due to cancer	Dead
2976892	41	Female	White	25	Well differentiated; Grade I	0	5	Yes	Beam radiation	Married (including common law)	250	IB	T2	N0	M0	8140/3: Adenocarcinoma, NOS	No surgery	0	98	Alive or dead due to cancer	Dead
2977145	80	Female	Asian or Pacific Islander	52	Well differentiated; Grade I	0	13	Yes	Beam radiation	Married (including common law)	250	IIA	T3	N0	M0	8140/3: Adenocarcinoma, NOS	No surgery	0	98	Alive or dead due to cancer	Dead
2977156	40	Male	Asian or Pacific Islander	42	Unknown	0	1	No/Unknown	None/Unknown	Married (including common law)	252	IV	TX	NX	M1	8140/3: Adenocarcinoma, NOS	No surgery	0	98	Alive or dead due to cancer	Dead
2977471	71	Male	White	28	Unknown	0	4	Yes	None/Unknown	Married (including common law)	257	IV	TX	N0	M1	8140/3: Adenocarcinoma, NOS	No surgery	0	98	Alive or dead due to cancer	Dead
2977520	54	Female	Black	48	Unknown	0	14	Yes	None/Unknown	Married (including common law)	250	IV	T3	N0	M1	8140/3: Adenocarcinoma, NOS	No surgery	0	98	Alive or dead due to cancer	Dead
2977537	57	Male	White	999	Unknown	0	16	Yes	None/Unknown	Married (including common law)	258	IV	T4	N0	M1	8140/3: Adenocarcinoma, NOS	No surgery	0	98	Alive or dead due to cancer	Dead
2977826	81	Female	White	999	Unknown	0	8	Yes	Beam radiation	Widowed	250	III	T4	N0	M0	8140/3: Adenocarcinoma, NOS	0	2	0	Alive or dead due to cancer	Dead
2977985	76	Female	White	28	Unknown	0	5	No/Unknown	None/Unknown	Married (including common law)	258	IV	T4	N0	M1	8140/3: Adenocarcinoma, NOS	No surgery	0	98	Alive or dead due to cancer	Dead
2978004	75	Male	White	999	Unknown	0	1	No/Unknown	None/Unknown	Widowed	251	IV	TX	NX	M1	8140/3: Adenocarcinoma, NOS	No surgery	0	98	Alive or dead due to cancer	Dead
2978007	62	Male	Black	69	Unknown	0	2	No/Unknown	None/Unknown	Separated	252	IV	T2	N0	M1	8140/3: Adenocarcinoma, NOS	No surgery	0	98	Alive or dead due to cancer	Dead
2978010	75	Female	White	999	Unknown	0	3	Yes	None/Unknown	Married (including common law)	259	IV	TX	N0	M1	8140/3: Adenocarcinoma, NOS	No surgery	0	98	Alive or dead due to cancer	Dead
2978021	64	Male	White	999	Unknown	0	5	No/Unknown	None/Unknown	Married (including common law)	250	IV	T4	N1	M1	8140/3: Adenocarcinoma, NOS	No surgery	0	98	Alive or dead due to cancer	Dead
2978032	63	Male	White	37	Unknown	0	150	Yes	None/Unknown	Married (including common law)	250	UNK Stage	T3	N1	MX	8140/3: Adenocarcinoma, NOS	No surgery	0	98	Alive or dead due to cancer	Alive
2978047	71	Male	White	30	Moderately differentiated; Grade II	37	19	Yes	Beam radiation	Married (including common law)	251	IIB	T3	N1	M0	8140/3: Adenocarcinoma, NOS	0.2-0.4	23	5	Alive or dead due to cancer	Dead
2978053	42	Male	White	45	Poorly differentiated; Grade III	0	5	Yes	None/Unknown	Single (never married)	250	IV	T3	N1	M1	8140/3: Adenocarcinoma, NOS	No surgery	0	98	Alive or dead due to cancer	Dead
2978054	83	Female	Black	30	Unknown	0	1	No/Unknown	None/Unknown	Single (never married)	250	UNK Stage	T2	NX	MX	8140/3: Adenocarcinoma, NOS	No surgery	0	98	Alive or dead due to cancer	Dead
2978125	54	Male	White	35	Moderately differentiated; Grade II	37	24	Yes	Beam radiation	Married (including common law)	250	IIB	T3	N1	M0	8500/3: Infiltrating duct carcinoma, NOS	0.2-0.4	25	8	Alive or dead due to cancer	Dead
2978132	78	Male	Asian or Pacific Islander	40	Well differentiated; Grade I	30	17	No/Unknown	None/Unknown	Married (including common law)	252	IB	T2	N0	M0	8140/3: Adenocarcinoma, NOS	0	14	0	Alive or dead due to cancer	Dead
2978209	65	Male	White	29	Unknown	0	5	Yes	None/Unknown	Single (never married)	250	IV	T2	N1	M1	8500/3: Infiltrating duct carcinoma, NOS	No surgery	0	98	Alive or dead due to cancer	Dead
2978237	39	Female	White	40	Unknown	0	9	Yes	None/Unknown	Single (never married)	257	IV	T3	N1	M1	8140/3: Adenocarcinoma, NOS	No surgery	0	98	Alive or dead due to cancer	Dead
2978240	71	Female	White	35	Moderately differentiated; Grade II	37	25	No/Unknown	None/Unknown	Married (including common law)	250	IIB	T3	N1	M0	8500/3: Infiltrating duct carcinoma, NOS	<=0.2	10	1	Alive or dead due to cancer	Dead
2978247	68	Female	White	25	Moderately differentiated; Grade II	37	87	Yes	None/Unknown	Married (including common law)	250	IIA	T3	N0	M0	8500/3: Infiltrating duct carcinoma, NOS	0	4	0	Dead (attributable to causes other than this cancer dx)	Dead
2978269	75	Male	Asian or Pacific Islander	30	Unknown	37	7	No/Unknown	None/Unknown	Married (including common law)	250	IIB	T3	N1	M0	8500/3: Infiltrating duct carcinoma, NOS	0.2-0.4	9	3	Alive or dead due to cancer	Dead
2978305	48	Male	Asian or Pacific Islander	75	Poorly differentiated; Grade III	0	1	Yes	None/Unknown	Single (never married)	251	IV	T3	N1	M1	8140/3: Adenocarcinoma, NOS	No surgery	0	98	Alive or dead due to cancer	Dead
2978315	64	Male	Asian or Pacific Islander	999	Unknown	0	5	No/Unknown	None/Unknown	Married (including common law)	252	IV	T4	NX	M1	8140/3: Adenocarcinoma, NOS	No surgery	0	98	Alive or dead due to cancer	Dead
2978638	86	Female	White	40	Moderately differentiated; Grade II	0	1	No/Unknown	None/Unknown	Widowed	259	IIB	T3	N1	M0	8140/3: Adenocarcinoma, NOS	No surgery	0	98	Alive or dead due to cancer	Dead
2978915	81	Female	White	29	Unknown	0	7	Yes	None/Unknown	Widowed	257	III	T4	N0	M0	8140/3: Adenocarcinoma, NOS	No surgery	0	98	Alive or dead due to cancer	Dead
2978916	53	Male	White	120	Undifferentiated; anaplastic; Grade IV	0	18	Yes	None/Unknown	Married (including common law)	251	IV	T4	N1	M1	8140/3: Adenocarcinoma, NOS	No surgery	0	98	Alive or dead due to cancer	Dead
2979076	51	Female	Asian or Pacific Islander	40	Poorly differentiated; Grade III	37	1	No/Unknown	None/Unknown	Married (including common law)	250	IIB	T3	N1	M0	8140/3: Adenocarcinoma, NOS	0.2-0.4	5	2	Alive or dead due to cancer	Alive
2979083	38	Female	White	25	Moderately differentiated; Grade II	60	39	Yes	Beam radiation	Married (including common law)	250	IIB	T3	N1	M0	8140/3: Adenocarcinoma, NOS	<=0.2	12	1	Alive or dead due to cancer	Alive
2979104	52	Female	White	50	Unknown	0	7	Yes	None/Unknown	Single (never married)	250	IIA	T3	N0	M0	8140/3: Adenocarcinoma, NOS	No surgery	0	98	Alive or dead due to cancer	Dead
2979162	61	Male	White	33	Unknown	0	9	Yes	None/Unknown	Married (including common law)	251	IV	T3	N1	M1	8140/3: Adenocarcinoma, NOS	No surgery	0	98	Alive or dead due to cancer	Dead
2979740	67	Male	Black	35	Moderately differentiated; Grade II	36	10	No/Unknown	None/Unknown	Married (including common law)	250	IIA	T3	N0	M0	8500/3: Infiltrating duct carcinoma, NOS	0	14	0	Alive or dead due to cancer	Dead
2979893	68	Male	White	43	Unknown	0	6	Yes	None/Unknown	Married (including common law)	250	IV	TX	NX	M1	8140/3: Adenocarcinoma, NOS	No surgery	0	98	Alive or dead due to cancer	Dead
2980126	61	Female	Black	50	Moderately differentiated; Grade II	0	3	Yes	None/Unknown	Married (including common law)	250	IV	T3	N1	M1	8140/3: Adenocarcinoma, NOS	No surgery	0	98	Alive or dead due to cancer	Dead
2980136	61	Male	White	999	Unknown	0	2	Yes	None/Unknown	Married (including common law)	250	IV	TX	N1	M1	8140/3: Adenocarcinoma, NOS	No surgery	0	98	Alive or dead due to cancer	Dead
2980142	76	Female	White	999	Moderately differentiated; Grade II	0	7	No/Unknown	None/Unknown	Single (never married)	250	IIA	T3	N0	M0	8140/3: Adenocarcinoma, NOS	0	1	0	Alive or dead due to cancer	Dead
2980149	71	Female	Asian or Pacific Islander	20	Moderately differentiated; Grade II	70	9	Yes	None/Unknown	Married (including common law)	250	IIB	T1	N1	M0	8140/3: Adenocarcinoma, NOS	>0.4	7	5	Alive or dead due to cancer	Dead
2980897	67	Female	White	38	Moderately differentiated; Grade II	0	8	Yes	Beam radiation	Married (including common law)	250	IV	T3	NX	M1	8140/3: Adenocarcinoma, NOS	No surgery	0	98	Alive or dead due to cancer	Dead
2981209	77	Female	Black	30	Unknown	0	14	No/Unknown	None/Unknown	Widowed	250	IV	T3	N0	M1	8140/3: Adenocarcinoma, NOS	0	1	0	Alive or dead due to cancer	Dead
2981346	87	Female	White	32	Unknown	0	5	No/Unknown	None/Unknown	Divorced	251	IIB	T3	N1	M0	8140/3: Adenocarcinoma, NOS	No surgery	0	98	Alive or dead due to cancer	Dead
2981824	62	Female	White	999	Well differentiated; Grade I	0	9	Yes	None/Unknown	Married (including common law)	259	IV	TX	NX	M1	8140/3: Adenocarcinoma, NOS	No surgery	0	98	Alive or dead due to cancer	Dead
2982082	62	Male	Black	0	Unknown	0	30	Yes	None/Unknown	Married (including common law)	259	IV	T0	NX	M1	8140/3: Adenocarcinoma, NOS	No surgery	0	98	Alive or dead due to cancer	Dead
2982243	67	Female	White	35	Unknown	0	6	Yes	None/Unknown	Married (including common law)	250	IV	T4	N0	M1	8140/3: Adenocarcinoma, NOS	No surgery	0	98	Alive or dead due to cancer	Dead
2982449	81	Male	White	999	Unknown	0	2	Yes	None/Unknown	Married (including common law)	259	UNK Stage	TX	N0	M0	8140/3: Adenocarcinoma, NOS	No surgery	0	98	Alive or dead due to cancer	Dead
2982776	57	Male	Black	999	Well differentiated; Grade I	0	2	Yes	None/Unknown	Divorced	252	IV	T4	N1	M1	8140/3: Adenocarcinoma, NOS	No surgery	0	98	Alive or dead due to cancer	Dead
2983000	59	Female	White	999	Unknown	0	9	Yes	None/Unknown	Single (never married)	251	IV	T4	NX	M1	8140/3: Adenocarcinoma, NOS	No surgery	0	98	Alive or dead due to cancer	Dead
2983120	57	Male	White	999	Moderately differentiated; Grade II	0	51	Yes	Beam radiation	Married (including common law)	252	IV	T4	N1	M1	8140/3: Adenocarcinoma, NOS	No surgery	0	98	Alive or dead due to cancer	Dead
2983391	36	Male	White	40	Moderately differentiated; Grade II	0	8	Yes	None/Unknown	Single (never married)	257	IV	T2	N1	M1	8140/3: Adenocarcinoma, NOS	No surgery	0	98	Alive or dead due to cancer	Dead
2983395	56	Female	Black	43	Unknown	0	10	Yes	Beam radiation	Married (including common law)	258	IIB	T2	N1	M0	8140/3: Adenocarcinoma, NOS	No surgery	0	98	Alive or dead due to cancer	Dead
2983399	54	Male	Black	36	Unknown	0	12	Yes	None/Unknown	Single (never married)	250	IIB	T3	N1	M0	8140/3: Adenocarcinoma, NOS	No surgery	0	98	Alive or dead due to cancer	Dead
2983403	64	Male	Black	80	Unknown	0	9	Yes	None/Unknown	Married (including common law)	251	IV	T2	N1	M1	8140/3: Adenocarcinoma, NOS	>0.4	1	1	Alive or dead due to cancer	Dead
2983473	59	Male	White	999	Unknown	0	6	Yes	None/Unknown	Married (including common law)	250	III	T4	NX	M0	8140/3: Adenocarcinoma, NOS	0	2	0	Alive or dead due to cancer	Dead
2983483	65	Female	White	50	Unknown	0	9	Yes	None/Unknown	Widowed	258	IV	T4	N0	M1	8140/3: Adenocarcinoma, NOS	No surgery	0	98	Alive or dead due to cancer	Dead
2983634	71	Male	White	999	Unknown	0	21	Yes	Radiation, NOS method or source not specified	Married (including common law)	257	III	T4	NX	M0	8140/3: Adenocarcinoma, NOS	No surgery	0	98	Alive or dead due to cancer	Dead
2983740	68	Female	Asian or Pacific Islander	999	Unknown	0	1	No/Unknown	None/Unknown	Married (including common law)	252	IV	T3	NX	M1	8140/3: Adenocarcinoma, NOS	No surgery	0	98	Alive or dead due to cancer	Dead
2983750	52	Female	White	999	Unknown	0	4	Yes	None/Unknown	Divorced	250	IV	T3	N0	M1	8140/3: Adenocarcinoma, NOS	No surgery	0	98	Alive or dead due to cancer	Dead
2983845	52	Male	White	38	Moderately differentiated; Grade II	30	14	No/Unknown	Beam radiation	Divorced	252	IIB	T3	N1	M0	8500/3: Infiltrating duct carcinoma, NOS	<=0.2	18	2	Alive or dead due to cancer	Dead
2984192	40	Female	Asian or Pacific Islander	34	Unknown	0	11	No/Unknown	None/Unknown	Married (including common law)	250	IV	T3	N0	M1	8140/3: Adenocarcinoma, NOS	No surgery	0	98	Alive or dead due to cancer	Dead
2985064	59	Male	Black	72	Unknown	0	6	Yes	None/Unknown	Married (including common law)	252	IV	T2	N0	M1	8140/3: Adenocarcinoma, NOS	No surgery	0	98	Alive or dead due to cancer	Dead
2985422	59	Male	White	30	Poorly differentiated; Grade III	36	141	No/Unknown	None/Unknown	Married (including common law)	250	IIA	T3	N0	M0	8140/3: Adenocarcinoma, NOS	0	7	0	Alive or dead due to cancer	Alive
2985462	62	Male	Black	45	Unknown	0	8	Yes	None/Unknown	Married (including common law)	250	IIB	T3	N1	M0	8140/3: Adenocarcinoma, NOS	No surgery	0	98	Alive or dead due to cancer	Dead
2986272	74	Male	White	999	Moderately differentiated; Grade II	0	4	No/Unknown	None/Unknown	Single (never married)	251	IV	TX	N0	M1	8500/3: Infiltrating duct carcinoma, NOS	No surgery	0	98	Alive or dead due to cancer	Dead
2986282	61	Male	White	999	Well differentiated; Grade I	0	35	Yes	None/Unknown	Married (including common law)	259	IV	TX	N0	M1	8140/3: Adenocarcinoma, NOS	No surgery	0	98	Alive or dead due to cancer	Dead
2986458	72	Male	Asian or Pacific Islander	26	Unknown	0	5	Yes	None/Unknown	Married (including common law)	251	IV	T2	N1	M1	8140/3: Adenocarcinoma, NOS	No surgery	0	98	Alive or dead due to cancer	Dead
2986535	65	Male	White	999	Well differentiated; Grade I	0	7	Yes	None/Unknown	Married (including common law)	251	UNK Stage	TX	N1	M0	8140/3: Adenocarcinoma, NOS	No surgery	0	98	Alive or dead due to cancer	Dead
2986743	80	Male	White	40	Poorly differentiated; Grade III	0	1	No/Unknown	None/Unknown	Single (never married)	250	III	T4	N0	M0	8140/3: Adenocarcinoma, NOS	No surgery	0	98	Alive or dead due to cancer	Dead
2987216	50	Male	Asian or Pacific Islander	90	Moderately differentiated; Grade II	0	1	Yes	None/Unknown	Married (including common law)	252	IV	T3	N1	M1	8140/3: Adenocarcinoma, NOS	No surgery	0	98	Alive or dead due to cancer	Dead
2987282	57	Male	White	44	Unknown	0	1	No/Unknown	None/Unknown	Married (including common law)	250	IV	T4	NX	M1	8140/3: Adenocarcinoma, NOS	No surgery	0	98	Alive or dead due to cancer	Dead
2987439	83	Female	White	33	Poorly differentiated; Grade III	0	2	No/Unknown	None/Unknown	Widowed	250	IB	T2	N0	M0	8140/3: Adenocarcinoma, NOS	No surgery	0	98	Alive or dead due to cancer	Dead
2987570	79	Female	Black	11	Well differentiated; Grade I	37	145	No/Unknown	None/Unknown	Married (including common law)	250	IA	T1	N0	M0	8140/3: Adenocarcinoma, NOS	0	6	0	Alive or dead due to cancer	Alive
2987872	46	Female	White	20	Poorly differentiated; Grade III	30	11	Yes	None/Unknown	Divorced	252	IIA	T3	N0	M0	8140/3: Adenocarcinoma, NOS	0	21	0	Alive or dead due to cancer	Dead
2988883	64	Female	White	999	Unknown	0	11	Yes	None/Unknown	Married (including common law)	251	IV	T3	N1	M1	8140/3: Adenocarcinoma, NOS	No surgery	0	98	Alive or dead due to cancer	Dead
2989025	87	Male	White	45	Unknown	0	6	No/Unknown	None/Unknown	Widowed	252	IB	T2	N0	M0	8140/3: Adenocarcinoma, NOS	No surgery	0	98	Alive or dead due to cancer	Dead
2989198	47	Male	White	40	Moderately differentiated; Grade II	40	146	Yes	None/Unknown	Married (including common law)	250	IB	T2	N0	M0	8140/3: Adenocarcinoma, NOS	0	12	0	Alive or dead due to cancer	Alive
2989425	57	Male	Asian or Pacific Islander	999	Unknown	0	1	No/Unknown	None/Unknown	Married (including common law)	251	IV	T3	N0	M1	8140/3: Adenocarcinoma, NOS	No surgery	0	98	Dead (missing/unknown COD)	Dead
2989430	81	Female	White	999	Unknown	0	2	No/Unknown	None/Unknown	Married (including common law)	259	IV	TX	N0	M1	8140/3: Adenocarcinoma, NOS	No surgery	0	98	Alive or dead due to cancer	Dead
2989586	55	Female	White	999	Unknown	0	13	Yes	None/Unknown	Married (including common law)	251	IV	T4	NX	M1	8140/3: Adenocarcinoma, NOS	No surgery	0	98	Alive or dead due to cancer	Dead
2989592	59	Male	Black	34	Unknown	0	5	No/Unknown	None/Unknown	Single (never married)	250	IB	T2	N0	M0	8140/3: Adenocarcinoma, NOS	No surgery	0	98	Alive or dead due to cancer	Dead
2989595	77	Male	White	45	Moderately differentiated; Grade II	37	17	Yes	None/Unknown	Married (including common law)	252	IV	T3	N1	M1	8140/3: Adenocarcinoma, NOS	0.2-0.4	42	10	Alive or dead due to cancer	Dead
2989670	53	Male	Asian or Pacific Islander	60	Unknown	0	1	Yes	None/Unknown	Married (including common law)	250	IV	T4	N1	M1	8140/3: Adenocarcinoma, NOS	No surgery	0	98	Alive or dead due to cancer	Dead
2989688	76	Female	Black	45	Unknown	0	1	No/Unknown	None/Unknown	Married (including common law)	250	IV	T2	NX	M1	8140/3: Adenocarcinoma, NOS	No surgery	0	98	Alive or dead due to cancer	Dead
2989691	56	Female	White	35	Moderately differentiated; Grade II	37	54	Yes	Beam radiation	Married (including common law)	250	IIB	T3	N1	M0	8140/3: Adenocarcinoma, NOS	<=0.2	19	3	Alive or dead due to cancer	Dead
2989696	78	Female	Black	999	Unknown	0	39	Yes	None/Unknown	Widowed	250	IV	TX	N0	M1	8140/3: Adenocarcinoma, NOS	No surgery	0	98	Alive or dead due to cancer	Dead
2989741	61	Female	White	999	Unknown	0	11	No/Unknown	Beam radiation	Married (including common law)	250	IIA	T3	N0	M0	8140/3: Adenocarcinoma, NOS	No surgery	0	98	Alive or dead due to cancer	Dead
2990813	64	Male	White	20	Poorly differentiated; Grade III	36	13	Yes	None/Unknown	Married (including common law)	250	IIB	T3	N1	M0	8140/3: Adenocarcinoma, NOS	0.2-0.4	9	3	Alive or dead due to cancer	Dead
2990893	77	Female	White	999	Unknown	0	5	No/Unknown	None/Unknown	Divorced	250	III	T4	N0	M0	8140/3: Adenocarcinoma, NOS	No surgery	0	98	Alive or dead due to cancer	Dead
2990926	78	Male	Asian or Pacific Islander	80	Well differentiated; Grade I	0	2	Yes	Beam radiation	Widowed	258	III	T4	N0	M0	8140/3: Adenocarcinoma, NOS	No surgery	0	98	Alive or dead due to cancer	Dead
2991062	65	Male	White	999	Unknown	0	2	Yes	None/Unknown	Married (including common law)	250	IIA	T3	N0	M0	8140/3: Adenocarcinoma, NOS	No surgery	0	98	Alive or dead due to cancer	Dead
2991611	74	Male	White	22	Moderately differentiated; Grade II	0	11	Yes	None/Unknown	Married (including common law)	250	IB	T2	N0	M0	8140/3: Adenocarcinoma, NOS	0	1	0	Alive or dead due to cancer	Dead
2991725	58	Male	White	77	Unknown	0	12	Yes	Beam radiation	Single (never married)	250	III	T4	N0	M0	8140/3: Adenocarcinoma, NOS	No surgery	0	98	Alive or dead due to cancer	Dead
2991751	85	Female	White	50	Moderately differentiated; Grade II	0	6	Yes	None/Unknown	Married (including common law)	250	IV	T3	N1	M1	8140/3: Adenocarcinoma, NOS	No surgery	0	98	Alive or dead due to cancer	Dead
2991785	56	Male	White	20	Unknown	0	5	Yes	None/Unknown	Married (including common law)	251	IV	T1	N0	M1	8140/3: Adenocarcinoma, NOS	No surgery	0	98	Alive or dead due to cancer	Dead
2991956	75	Male	White	999	Unknown	0	22	Yes	None/Unknown	Married (including common law)	251	III	T4	N0	M0	8140/3: Adenocarcinoma, NOS	No surgery	0	98	Alive or dead due to cancer	Dead
2992133	66	Female	Asian or Pacific Islander	15	Poorly differentiated; Grade III	0	5	Yes	None/Unknown	Widowed	250	IV	T1	N0	M1	8140/3: Adenocarcinoma, NOS	No surgery	0	98	Alive or dead due to cancer	Dead
2992531	73	Male	White	40	Unknown	0	2	Yes	None/Unknown	Married (including common law)	250	IV	T2	N0	M1	8140/3: Adenocarcinoma, NOS	No surgery	0	98	Alive or dead due to cancer	Dead
2992568	72	Female	White	30	Unknown	0	1	No/Unknown	None/Unknown	Married (including common law)	250	III	T4	N0	M0	8500/3: Infiltrating duct carcinoma, NOS	No surgery	0	98	Alive or dead due to cancer	Dead
2993096	69	Male	White	20	Unknown	0	2	No/Unknown	None/Unknown	Married (including common law)	251	IV	T1	N0	M1	8140/3: Adenocarcinoma, NOS	No surgery	0	98	Alive or dead due to cancer	Dead
2993107	44	Female	Black	35	Poorly differentiated; Grade III	30	21	Yes	Beam radiation	Married (including common law)	252	IB	T2	N0	M0	8500/3: Infiltrating duct carcinoma, NOS	0	18	0	Alive or dead due to cancer	Dead
2993609	55	Male	Black	45	Unknown	0	2	Yes	Beam radiation	Married (including common law)	251	IV	T2	N0	M1	8140/3: Adenocarcinoma, NOS	No surgery	0	98	Alive or dead due to cancer	Dead
2993729	73	Male	White	999	Unknown	0	4	No/Unknown	None/Unknown	Married (including common law)	250	IIA	T3	N0	M0	8140/3: Adenocarcinoma, NOS	No surgery	0	98	Alive or dead due to cancer	Dead
2993754	63	Male	Asian or Pacific Islander	23	Unknown	0	14	Yes	None/Unknown	Married (including common law)	250	UNK Stage	TX	N0	M0	8500/3: Infiltrating duct carcinoma, NOS	No surgery	0	98	Alive or dead due to cancer	Dead
2993983	73	Male	White	40	Poorly differentiated; Grade III	37	5	No/Unknown	None/Unknown	Married (including common law)	250	IIB	T3	N1	M0	8140/3: Adenocarcinoma, NOS	>0.4	7	5	Alive or dead due to cancer	Dead
2994294	79	Female	White	999	Unknown	0	3	No/Unknown	None/Unknown	Single (never married)	250	UNK Stage	T3	N1	MX	8500/3: Infiltrating duct carcinoma, NOS	>0.4	1	1	Alive or dead due to cancer	Dead
2994296	75	Male	Asian or Pacific Islander	65	Unknown	0	4	Yes	None/Unknown	Married (including common law)	251	UNK Stage	T3	NX	MX	8140/3: Adenocarcinoma, NOS	No surgery	0	98	Alive or dead due to cancer	Dead
2994298	70	Female	White	999	Well differentiated; Grade I	0	7	Yes	None/Unknown	Married (including common law)	251	IIB	T3	N1	M0	8500/3: Infiltrating duct carcinoma, NOS	No surgery	0	98	Alive or dead due to cancer	Dead
2994301	83	Male	White	20	Unknown	0	5	No/Unknown	None/Unknown	Married (including common law)	251	IIB	T3	N1	M0	8140/3: Adenocarcinoma, NOS	No surgery	0	98	Alive or dead due to cancer	Dead
2994304	65	Male	White	999	Well differentiated; Grade I	0	6	No/Unknown	None/Unknown	Married (including common law)	252	UNK Stage	T3	NX	MX	8140/3: Adenocarcinoma, NOS	No surgery	0	98	Alive or dead due to cancer	Dead
2994600	48	Female	White	999	Unknown	0	12	Yes	Beam radiation	Married (including common law)	250	IIB	T3	N1	M0	8140/3: Adenocarcinoma, NOS	0.2-0.4	5	2	Alive or dead due to cancer	Dead
3400704	55	Female	White	36	Poorly differentiated; Grade III	0	7	Yes	None/Unknown	Married (including common law)	251	IV	T4	N0	M1	8140/3: Adenocarcinoma, NOS	No surgery	0	98	Alive or dead due to cancer	Dead
3400952	67	Female	White	48	Unknown	0	1	Yes	None/Unknown	Widowed	258	IV	T4	N1	M1	8140/3: Adenocarcinoma, NOS	No surgery	0	98	Alive or dead due to cancer	Dead
3401294	66	Male	White	32	Unknown	0	3	Yes	None/Unknown	Married (including common law)	252	IV	TX	NX	M1	8140/3: Adenocarcinoma, NOS	No surgery	0	98	Alive or dead due to cancer	Dead
3401426	55	Female	White	35	Poorly differentiated; Grade III	0	10	Yes	Beam radiation	Married (including common law)	250	IIA	T3	N0	M0	8140/3: Adenocarcinoma, NOS	No surgery	0	98	Alive or dead due to cancer	Dead
3401846	64	Female	White	999	Unknown	0	4	No/Unknown	Beam radiation	Married (including common law)	251	IV	T3	N0	M1	8140/3: Adenocarcinoma, NOS	No surgery	0	98	Alive or dead due to cancer	Dead
3401890	62	Male	Asian or Pacific Islander	50	Poorly differentiated; Grade III	37	21	Yes	Beam radiation	Married (including common law)	250	IIB	T3	N1	M0	8500/3: Infiltrating duct carcinoma, NOS	<=0.2	21	2	Alive or dead due to cancer	Dead
3401922	54	Female	Black	50	Unknown	0	2	Yes	None/Unknown	Married (including common law)	250	IIA	T3	N0	M0	8140/3: Adenocarcinoma, NOS	No surgery	0	98	Alive or dead due to cancer	Dead
3402665	76	Female	White	43	Unknown	0	16	Yes	None/Unknown	Widowed	252	IV	T2	N0	M1	8140/3: Adenocarcinoma, NOS	No surgery	0	98	Alive or dead due to cancer	Dead
3402746	53	Male	White	30	Unknown	0	12	Yes	Beam radiation	Married (including common law)	250	IIB	T3	N1	M0	8140/3: Adenocarcinoma, NOS	>0.4	2	1	Alive or dead due to cancer	Dead
3403110	85	Male	White	30	Moderately differentiated; Grade II	0	5	No/Unknown	None/Unknown	Married (including common law)	250	UNK Stage	TX	NX	MX	8140/3: Adenocarcinoma, NOS	No surgery	0	98	Alive or dead due to cancer	Dead
3404773	87	Female	White	999	Unknown	0	1	No/Unknown	None/Unknown	Married (including common law)	259	IV	TX	NX	M1	8140/3: Adenocarcinoma, NOS	No surgery	0	98	Alive or dead due to cancer	Dead
3404955	80	Female	Black	15	Unknown	0	12	No/Unknown	None/Unknown	Widowed	250	IIA	T3	N0	M0	8140/3: Adenocarcinoma, NOS	No surgery	0	98	Alive or dead due to cancer	Dead
3405031	77	Female	White	28	Moderately differentiated; Grade II	37	48	Yes	None/Unknown	Married (including common law)	250	IIB	T3	N1	M0	8500/3: Infiltrating duct carcinoma, NOS	<=0.2	10	2	Alive or dead due to cancer	Dead
3405149	40	Male	White	999	Unknown	0	1	No/Unknown	None/Unknown	Single (never married)	259	IV	TX	N0	M1	8140/3: Adenocarcinoma, NOS	No surgery	0	98	Alive or dead due to cancer	Dead
3405216	64	Male	White	40	Moderately differentiated; Grade II	0	3	No/Unknown	None/Unknown	Married (including common law)	250	IV	T3	N0	M1	8140/3: Adenocarcinoma, NOS	No surgery	0	98	Alive or dead due to cancer	Dead
3405763	78	Male	Asian or Pacific Islander	55	Moderately differentiated; Grade II	30	21	Yes	None/Unknown	Married (including common law)	250	IIA	T3	N0	M0	8140/3: Adenocarcinoma, NOS	No surgery	0	98	Alive or dead due to cancer	Dead
3405840	70	Female	Black	35	Unknown	0	2	Yes	None/Unknown	Widowed	250	IV	T2	N0	M1	8140/3: Adenocarcinoma, NOS	No surgery	0	98	Alive or dead due to cancer	Dead
3406071	46	Female	White	80	Poorly differentiated; Grade III	0	7	Yes	None/Unknown	Single (never married)	252	IV	T4	N0	M1	8140/3: Adenocarcinoma, NOS	No surgery	0	98	Alive or dead due to cancer	Dead
3406377	77	Female	White	999	Unknown	0	8	No/Unknown	None/Unknown	Single (never married)	259	IV	TX	NX	M1	8140/3: Adenocarcinoma, NOS	No surgery	0	98	Alive or dead due to cancer	Dead
3406398	45	Female	White	999	Unknown	0	2	Yes	None/Unknown	Single (never married)	259	IV	TX	NX	M1	8140/3: Adenocarcinoma, NOS	No surgery	0	98	Alive or dead due to cancer	Dead
3406969	64	Male	Black	50	Unknown	0	1	No/Unknown	None/Unknown	Single (never married)	250	III	T4	N1	M0	8140/3: Adenocarcinoma, NOS	No surgery	0	98	Alive or dead due to cancer	Dead
3407166	65	Female	Asian or Pacific Islander	5	Poorly differentiated; Grade III	0	6	No/Unknown	Beam radiation	Divorced	250	III	T4	N0	M0	8500/3: Infiltrating duct carcinoma, NOS	0	1	0	Alive or dead due to cancer	Dead
3407382	85	Female	White	0	Unknown	0	9	Yes	None/Unknown	Married (including common law)	259	IV	T0	N0	M1	8140/3: Adenocarcinoma, NOS	No surgery	0	98	Alive or dead due to cancer	Dead
3407512	59	Male	Asian or Pacific Islander	40	Unknown	0	9	Yes	None/Unknown	Divorced	252	IV	T4	N1	M1	8140/3: Adenocarcinoma, NOS	No surgery	0	98	Alive or dead due to cancer	Dead
3407645	68	Male	White	30	Unknown	0	1	No/Unknown	None/Unknown	Married (including common law)	258	IV	T2	NX	M1	8140/3: Adenocarcinoma, NOS	No surgery	0	98	Alive or dead due to cancer	Dead
3407705	59	Male	White	30	Unknown	0	58	Yes	Beam radiation	Married (including common law)	250	IIA	T3	N0	M0	8140/3: Adenocarcinoma, NOS	No surgery	0	98	Alive or dead due to cancer	Dead
3407753	69	Female	Black	0	Unknown	0	4	No/Unknown	Beam radiation	Single (never married)	259	IV	T0	NX	M1	8140/3: Adenocarcinoma, NOS	No surgery	0	98	Alive or dead due to cancer	Dead
3407810	63	Female	White	48	Unknown	0	8	Yes	None/Unknown	Married (including common law)	259	IV	T3	N0	M1	8140/3: Adenocarcinoma, NOS	No surgery	0	98	Alive or dead due to cancer	Dead
3407816	63	Male	White	20	Poorly differentiated; Grade III	0	3	No/Unknown	None/Unknown	Separated	251	IV	T1	N0	M1	8140/3: Adenocarcinoma, NOS	No surgery	0	98	Alive or dead due to cancer	Dead
3408206	53	Male	White	999	Unknown	0	1	No/Unknown	None/Unknown	Single (never married)	250	IV	T3	NX	M1	8140/3: Adenocarcinoma, NOS	No surgery	0	98	Alive or dead due to cancer	Dead
3408208	71	Male	White	42	Unknown	0	7	Yes	None/Unknown	Divorced	250	UNK Stage	T3	NX	MX	8140/3: Adenocarcinoma, NOS	No surgery	0	98	Alive or dead due to cancer	Dead
3408210	55	Male	White	40	Moderately differentiated; Grade II	37	37	No/Unknown	None/Unknown	Single (never married)	250	IIB	T3	N1	M0	8500/3: Infiltrating duct carcinoma, NOS	0.2-0.4	20	7	Alive or dead due to cancer	Dead
3408807	70	Female	White	999	Unknown	0	23	Yes	None/Unknown	Married (including common law)	250	III	T4	N0	M0	8140/3: Adenocarcinoma, NOS	No surgery	0	98	Dead (missing/unknown COD)	Dead
3408938	75	Male	Asian or Pacific Islander	999	Unknown	0	1	Yes	None/Unknown	Married (including common law)	258	IV	T4	N1	M1	8140/3: Adenocarcinoma, NOS	No surgery	0	98	Alive or dead due to cancer	Dead
3409057	74	Male	White	999	Unknown	0	1	No/Unknown	None/Unknown	Single (never married)	258	IV	TX	NX	M1	8140/3: Adenocarcinoma, NOS	No surgery	0	98	Alive or dead due to cancer	Dead
3409200	87	Female	Black	30	Unknown	0	2	No/Unknown	None/Unknown	Married (including common law)	250	IB	T2	N0	M0	8140/3: Adenocarcinoma, NOS	No surgery	0	98	Alive or dead due to cancer	Dead
3409292	65	Male	White	0	Unknown	0	1	Yes	None/Unknown	Married (including common law)	259	IV	T0	N0	M1	8140/3: Adenocarcinoma, NOS	No surgery	0	98	Alive or dead due to cancer	Dead
3409590	38	Female	White	999	Moderately differentiated; Grade II	0	4	No/Unknown	None/Unknown	Married (including common law)	259	IV	TX	N0	M1	8140/3: Adenocarcinoma, NOS	No surgery	0	98	Dead (missing/unknown COD)	Dead
3409647	85	Female	White	30	Unknown	0	5	Yes	None/Unknown	Widowed	250	IB	T2	N0	M0	8140/3: Adenocarcinoma, NOS	No surgery	0	98	Alive or dead due to cancer	Dead
3410924	62	Female	White	30	Moderately differentiated; Grade II	37	34	Yes	Beam radiation	Married (including common law)	250	IIA	T3	N0	M0	8140/3: Adenocarcinoma, NOS	0	6	0	Alive or dead due to cancer	Dead
3410930	70	Female	White	40	Moderately differentiated; Grade II	37	11	Yes	None/Unknown	Married (including common law)	250	IIB	T3	N1	M0	8500/3: Infiltrating duct carcinoma, NOS	0.2-0.4	27	7	Alive or dead due to cancer	Dead
3411367	84	Female	White	30	Unknown	0	1	No/Unknown	None/Unknown	Widowed	250	IV	T2	NX	M1	8140/3: Adenocarcinoma, NOS	No surgery	0	98	Alive or dead due to cancer	Dead
3411757	73	Female	Black	35	Poorly differentiated; Grade III	35	5	Yes	None/Unknown	Married (including common law)	250	III	T4	N1	M0	8500/3: Infiltrating duct carcinoma, NOS	<=0.2	18	2	Alive or dead due to cancer	Dead
3411780	46	Female	Asian or Pacific Islander	27	Poorly differentiated; Grade III	0	6	Yes	None/Unknown	Divorced	250	IV	T4	N1	M1	8140/3: Adenocarcinoma, NOS	No surgery	0	98	Alive or dead due to cancer	Dead
3411783	80	Female	Black	36	Well differentiated; Grade I	0	1	No/Unknown	None/Unknown	Widowed	250	IIA	T3	N0	M0	8140/3: Adenocarcinoma, NOS	No surgery	0	98	Alive or dead due to cancer	Dead
3411838	81	Female	White	50	Unknown	0	2	No/Unknown	None/Unknown	Widowed	250	IV	TX	NX	M1	8140/3: Adenocarcinoma, NOS	No surgery	0	98	Alive or dead due to cancer	Dead
3411883	70	Female	Black	34	Well differentiated; Grade I	0	4	Yes	None/Unknown	Single (never married)	250	IIA	T3	N0	M0	8140/3: Adenocarcinoma, NOS	No surgery	0	98	Alive or dead due to cancer	Dead
3411896	54	Male	White	40	Unknown	0	16	Yes	None/Unknown	Married (including common law)	250	IIB	T3	N1	M0	8140/3: Adenocarcinoma, NOS	No surgery	0	98	Alive or dead due to cancer	Dead
3411919	70	Female	White	35	Moderately differentiated; Grade II	37	8	No/Unknown	None/Unknown	Widowed	250	IIB	T3	N1	M0	8140/3: Adenocarcinoma, NOS	<=0.2	21	2	Alive or dead due to cancer	Dead
3411929	69	Male	White	120	Poorly differentiated; Grade III	60	7	Yes	None/Unknown	Married (including common law)	252	IV	T4	N1	M1	8500/3: Infiltrating duct carcinoma, NOS	>0.4	20	9	Alive or dead due to cancer	Dead
3411954	78	Male	White	60	Moderately differentiated; Grade II	0	1	No/Unknown	None/Unknown	Married (including common law)	258	IV	T3	N0	M1	8140/3: Adenocarcinoma, NOS	No surgery	0	98	Alive or dead due to cancer	Dead
3411963	70	Female	White	999	Unknown	0	8	Yes	None/Unknown	Married (including common law)	258	UNK Stage	TX	NX	M0	8500/3: Infiltrating duct carcinoma, NOS	No surgery	0	98	Alive or dead due to cancer	Dead
3412182	62	Female	White	29	Unknown	0	7	Yes	None/Unknown	Married (including common law)	251	III	T4	N0	M0	8140/3: Adenocarcinoma, NOS	No surgery	0	98	Alive or dead due to cancer	Dead
3412238	57	Male	Asian or Pacific Islander	999	Unknown	0	1	Yes	None/Unknown	Married (including common law)	259	IV	T3	NX	M1	8140/3: Adenocarcinoma, NOS	No surgery	0	98	Alive or dead due to cancer	Dead
3412239	84	Female	Asian or Pacific Islander	60	Unknown	0	2	No/Unknown	None/Unknown	Single (never married)	250	IV	T2	NX	M1	8140/3: Adenocarcinoma, NOS	No surgery	0	98	Alive or dead due to cancer	Dead
3412358	72	Male	White	999	Moderately differentiated; Grade II	0	1	No/Unknown	None/Unknown	Married (including common law)	252	IV	T4	N1	M1	8140/3: Adenocarcinoma, NOS	>0.4	1	1	Alive or dead due to cancer	Dead
3412426	67	Female	White	42	Unknown	0	3	Yes	None/Unknown	Married (including common law)	258	IV	TX	N1	M1	8140/3: Adenocarcinoma, NOS	No surgery	0	98	Dead (attributable to causes other than this cancer dx)	Dead
3412466	72	Male	Black	20	Poorly differentiated; Grade III	30	137	Yes	None/Unknown	Married (including common law)	251	IIB	T1	N1	M0	8140/3: Adenocarcinoma, NOS	<=0.2	25	2	Alive or dead due to cancer	Alive
3412468	81	Male	Black	40	Poorly differentiated; Grade III	0	2	No/Unknown	None/Unknown	Married (including common law)	251	IV	T2	N0	M1	8140/3: Adenocarcinoma, NOS	No surgery	0	98	Alive or dead due to cancer	Dead
3412635	74	Female	White	40	Unknown	0	6	Yes	None/Unknown	Widowed	258	IV	T2	N0	M1	8140/3: Adenocarcinoma, NOS	No surgery	0	98	Alive or dead due to cancer	Dead
3412674	60	Male	Black	25	Poorly differentiated; Grade III	60	6	Yes	None/Unknown	Single (never married)	250	IIB	T3	N1	M0	8140/3: Adenocarcinoma, NOS	>0.4	11	8	Alive or dead due to cancer	Dead
3412762	89	Male	White	999	Well differentiated; Grade I	25	19	No/Unknown	None/Unknown	Widowed	250	IV	T4	N0	M1	8140/3: Adenocarcinoma, NOS	No surgery	0	98	Alive or dead due to cancer	Dead
3412775	72	Female	White	40	Unknown	0	1	Yes	None/Unknown	Widowed	251	IV	T2	NX	M1	8140/3: Adenocarcinoma, NOS	No surgery	0	98	Alive or dead due to cancer	Dead
3412803	48	Male	Asian or Pacific Islander	50	Unknown	0	14	Yes	Beam radiation	Married (including common law)	250	III	T4	N1	M0	8140/3: Adenocarcinoma, NOS	>0.4	3	2	Alive or dead due to cancer	Dead
3412927	71	Male	White	56	Moderately differentiated; Grade II	0	26	Yes	None/Unknown	Married (including common law)	250	IIA	T3	N0	M0	8140/3: Adenocarcinoma, NOS	No surgery	0	98	Alive or dead due to cancer	Dead
3412944	56	Female	White	28	Unknown	0	9	No/Unknown	None/Unknown	Married (including common law)	251	UNK Stage	T3	N1	MX	8140/3: Adenocarcinoma, NOS	No surgery	0	98	Alive or dead due to cancer	Dead
3412963	76	Female	White	25	Unknown	0	17	No/Unknown	None/Unknown	Married (including common law)	250	IIB	T3	N1	M0	8140/3: Adenocarcinoma, NOS	No surgery	0	98	Alive or dead due to cancer	Dead
3413127	70	Male	White	30	Poorly differentiated; Grade III	37	9	No/Unknown	None/Unknown	Married (including common law)	250	IIB	T3	N1	M0	8500/3: Infiltrating duct carcinoma, NOS	<=0.2	11	1	Alive or dead due to cancer	Dead
3413153	88	Male	White	33	Unknown	0	1	Yes	None/Unknown	Married (including common law)	251	IV	T4	NX	M1	8140/3: Adenocarcinoma, NOS	No surgery	0	98	Dead (attributable to causes other than this cancer dx)	Dead
3413166	75	Male	White	24	Poorly differentiated; Grade III	35	1	No/Unknown	None/Unknown	Widowed	250	IIB	T3	N1	M0	8140/3: Adenocarcinoma, NOS	>0.4	19	10	Alive or dead due to cancer	Dead
3413174	59	Female	Asian or Pacific Islander	80	Unknown	0	6	Yes	None/Unknown	Married (including common law)	250	IV	T3	N1	M1	8140/3: Adenocarcinoma, NOS	>0.4	1	1	Alive or dead due to cancer	Dead
3413180	51	Male	White	45	Poorly differentiated; Grade III	0	1	No/Unknown	None/Unknown	Married (including common law)	250	IV	T2	NX	M1	8140/3: Adenocarcinoma, NOS	No surgery	0	98	Alive or dead due to cancer	Dead
3413203	68	Male	White	52	Unknown	0	2	No/Unknown	None/Unknown	Married (including common law)	250	IV	T3	NX	M1	8140/3: Adenocarcinoma, NOS	No surgery	0	98	Alive or dead due to cancer	Dead
3413223	75	Female	Asian or Pacific Islander	40	Unknown	0	2	No/Unknown	None/Unknown	Married (including common law)	250	IV	T4	NX	M1	8140/3: Adenocarcinoma, NOS	No surgery	0	98	Alive or dead due to cancer	Dead
3413226	80	Female	White	30	Unknown	37	7	Yes	None/Unknown	Married (including common law)	250	IIB	T2	N1	M0	8140/3: Adenocarcinoma, NOS	0.2-0.4	11	3	Alive or dead due to cancer	Dead
3413229	85	Male	White	20	Well differentiated; Grade I	0	9	No/Unknown	None/Unknown	Married (including common law)	250	UNK Stage	T1	NX	M0	8140/3: Adenocarcinoma, NOS	No surgery	0	98	Alive or dead due to cancer	Dead
3413246	50	Male	Black	999	Unknown	0	12	Yes	None/Unknown	Married (including common law)	250	III	T4	NX	M0	8140/3: Adenocarcinoma, NOS	No surgery	0	98	Alive or dead due to cancer	Dead
3413249	54	Male	White	58	Moderately differentiated; Grade II	37	30	Yes	None/Unknown	Single (never married)	250	IIB	T3	N1	M0	8500/3: Infiltrating duct carcinoma, NOS	<=0.2	13	2	Alive or dead due to cancer	Dead
3413328	57	Male	White	28	Poorly differentiated; Grade III	37	18	Yes	None/Unknown	Divorced	250	IIB	T3	N1	M0	8140/3: Adenocarcinoma, NOS	0.2-0.4	3	1	Alive or dead due to cancer	Dead
3413353	77	Female	White	15	Unknown	0	13	No/Unknown	None/Unknown	Married (including common law)	251	III	T4	N0	M0	8140/3: Adenocarcinoma, NOS	No surgery	0	98	Alive or dead due to cancer	Dead
3413381	50	Male	Asian or Pacific Islander	70	Unknown	0	1	No/Unknown	None/Unknown	Single (never married)	258	IV	TX	N1	M1	8140/3: Adenocarcinoma, NOS	No surgery	0	98	Alive or dead due to cancer	Dead
3413386	60	Male	White	15	Poorly differentiated; Grade III	37	23	Yes	None/Unknown	Divorced	250	IA	T1	N0	M0	8500/3: Infiltrating duct carcinoma, NOS	0	1	0	Alive or dead due to cancer	Dead
3413731	79	Female	Asian or Pacific Islander	999	Unknown	0	3	No/Unknown	None/Unknown	Widowed	250	III	T4	N1	M0	8140/3: Adenocarcinoma, NOS	No surgery	0	98	N/A not first tumor	Dead
3414038	63	Female	White	23	Unknown	0	9	Yes	None/Unknown	Divorced	250	IV	T2	NX	M1	8140/3: Adenocarcinoma, NOS	No surgery	0	98	Alive or dead due to cancer	Dead
3414260	61	Male	White	37	Unknown	0	12	Yes	Beam radiation	Married (including common law)	250	IB	T2	N0	M0	8140/3: Adenocarcinoma, NOS	No surgery	0	98	Alive or dead due to cancer	Dead
3414467	51	Male	Asian or Pacific Islander	25	Poorly differentiated; Grade III	37	11	Yes	None/Unknown	Married (including common law)	250	IIB	T2	N1	M0	8500/3: Infiltrating duct carcinoma, NOS	>0.4	6	4	Alive or dead due to cancer	Dead
3414513	47	Male	Black	44	Unknown	0	15	Yes	None/Unknown	Married (including common law)	251	IV	T2	N0	M1	8140/3: Adenocarcinoma, NOS	No surgery	0	98	Alive or dead due to cancer	Dead
3414518	81	Female	White	999	Unknown	0	3	No/Unknown	None/Unknown	Divorced	251	III	T4	N0	M0	8500/3: Infiltrating duct carcinoma, NOS	No surgery	0	98	Alive or dead due to cancer	Dead
3414627	56	Male	White	50	Unknown	0	9	Yes	None/Unknown	Married (including common law)	250	IV	T2	N0	M1	8140/3: Adenocarcinoma, NOS	No surgery	0	98	Alive or dead due to cancer	Dead
3414893	47	Female	White	43	Unknown	0	7	Yes	None/Unknown	Married (including common law)	251	IV	T3	N0	M1	8500/3: Infiltrating duct carcinoma, NOS	No surgery	0	98	Alive or dead due to cancer	Dead
3415059	67	Male	White	999	Unknown	0	1	Yes	None/Unknown	Married (including common law)	259	IV	TX	N1	M1	8140/3: Adenocarcinoma, NOS	No surgery	0	98	Alive or dead due to cancer	Dead
3415197	49	Male	White	42	Unknown	0	2	Yes	None/Unknown	Married (including common law)	250	IV	TX	NX	M1	8140/3: Adenocarcinoma, NOS	No surgery	0	98	Alive or dead due to cancer	Dead
3415595	75	Male	Asian or Pacific Islander	35	Moderately differentiated; Grade II	0	7	Yes	None/Unknown	Married (including common law)	251	IV	T3	N0	M1	8140/3: Adenocarcinoma, NOS	No surgery	0	98	Alive or dead due to cancer	Dead
3416106	84	Male	Asian or Pacific Islander	999	Unknown	0	2	No/Unknown	None/Unknown	Married (including common law)	250	IV	TX	NX	M1	8140/3: Adenocarcinoma, NOS	No surgery	0	98	Alive or dead due to cancer	Dead
3416173	65	Male	Black	65	Moderately differentiated; Grade II	0	14	Yes	Beam radiation	Divorced	250	IV	T2	N0	M1	8140/3: Adenocarcinoma, NOS	No surgery	0	98	Alive or dead due to cancer	Dead
3416186	50	Male	White	53	Unknown	0	5	Yes	None/Unknown	Married (including common law)	252	IV	T2	N0	M1	8140/3: Adenocarcinoma, NOS	No surgery	0	98	Alive or dead due to cancer	Dead
3416511	55	Male	Asian or Pacific Islander	50	Unknown	0	8	No/Unknown	None/Unknown	Single (never married)	250	IV	TX	N0	M1	8140/3: Adenocarcinoma, NOS	No surgery	0	98	Alive or dead due to cancer	Dead
3416757	77	Female	White	25	Unknown	0	1	No/Unknown	None/Unknown	Widowed	259	IV	T4	N1	M1	8140/3: Adenocarcinoma, NOS	No surgery	0	98	Alive or dead due to cancer	Dead
3416796	70	Female	White	999	Poorly differentiated; Grade III	0	3	No/Unknown	None/Unknown	Separated	250	IIB	T3	N1	M0	8140/3: Adenocarcinoma, NOS	>0.4	1	1	Alive or dead due to cancer	Dead
3416801	60	Male	White	30	Moderately differentiated; Grade II	37	16	Yes	Beam radiation	Married (including common law)	250	IIA	T3	N0	M0	8140/3: Adenocarcinoma, NOS	0	14	0	Alive or dead due to cancer	Dead
3416806	71	Female	White	999	Moderately differentiated; Grade II	0	8	Yes	None/Unknown	Married (including common law)	251	IV	TX	N0	M1	8140/3: Adenocarcinoma, NOS	No surgery	0	98	Alive or dead due to cancer	Dead
3416819	75	Male	White	54	Unknown	0	6	Yes	None/Unknown	Married (including common law)	251	IV	T3	N0	M1	8140/3: Adenocarcinoma, NOS	No surgery	0	98	Alive or dead due to cancer	Dead
3417030	65	Female	Asian or Pacific Islander	30	Poorly differentiated; Grade III	0	6	Yes	None/Unknown	Married (including common law)	258	IV	T2	N0	M1	8140/3: Adenocarcinoma, NOS	No surgery	0	98	Alive or dead due to cancer	Dead
3417176	89	Female	White	20	Poorly differentiated; Grade III	0	2	No/Unknown	None/Unknown	Single (never married)	250	IIB	T3	N1	M0	8140/3: Adenocarcinoma, NOS	No surgery	0	98	Alive or dead due to cancer	Dead
3417273	65	Female	White	80	Unknown	0	3	Yes	None/Unknown	Married (including common law)	252	IV	T3	NX	M1	8140/3: Adenocarcinoma, NOS	No surgery	0	98	Alive or dead due to cancer	Dead
3417507	87	Male	White	54	Unknown	0	3	No/Unknown	None/Unknown	Divorced	251	IB	T2	N0	M0	8140/3: Adenocarcinoma, NOS	No surgery	0	98	Alive or dead due to cancer	Dead
3417601	80	Male	White	65	Unknown	0	3	Yes	None/Unknown	Married (including common law)	250	IV	T4	N0	M1	8140/3: Adenocarcinoma, NOS	No surgery	0	98	Alive or dead due to cancer	Dead
3417906	78	Male	Asian or Pacific Islander	46	Unknown	0	1	No/Unknown	None/Unknown	Married (including common law)	250	III	T4	N1	M0	8140/3: Adenocarcinoma, NOS	No surgery	0	98	Alive or dead due to cancer	Dead
3417923	56	Female	Asian or Pacific Islander	999	Moderately differentiated; Grade II	0	1	No/Unknown	None/Unknown	Divorced	251	IV	TX	N0	M1	8140/3: Adenocarcinoma, NOS	No surgery	0	98	Alive or dead due to cancer	Dead
3418253	63	Female	White	999	Unknown	0	17	Yes	None/Unknown	Married (including common law)	252	IV	TX	N1	M1	8140/3: Adenocarcinoma, NOS	No surgery	0	98	Alive or dead due to cancer	Dead
3418437	50	Female	Asian or Pacific Islander	999	Unknown	0	5	Yes	Beam radiation	Married (including common law)	259	IV	T3	NX	M1	8140/3: Adenocarcinoma, NOS	No surgery	0	98	Alive or dead due to cancer	Dead
3418510	67	Female	White	999	Unknown	0	27	Yes	None/Unknown	Married (including common law)	258	IV	T4	NX	M1	8140/3: Adenocarcinoma, NOS	No surgery	0	98	Alive or dead due to cancer	Dead
3418523	62	Female	Black	60	Unknown	0	8	Yes	None/Unknown	Divorced	251	IV	T4	N0	M1	8140/3: Adenocarcinoma, NOS	No surgery	0	98	Alive or dead due to cancer	Dead
3418526	53	Male	Black	40	Moderately differentiated; Grade II	37	11	Yes	Beam radiation	Married (including common law)	250	IIB	T3	N1	M0	8500/3: Infiltrating duct carcinoma, NOS	<=0.2	5	1	Alive or dead due to cancer	Dead
3418532	52	Female	Black	39	Moderately differentiated; Grade II	37	20	Yes	Beam radiation	Married (including common law)	250	IIA	T3	N0	M0	8500/3: Infiltrating duct carcinoma, NOS	0	14	0	Alive or dead due to cancer	Dead
3418534	75	Female	Asian or Pacific Islander	70	Unknown	0	7	Yes	None/Unknown	Divorced	251	IV	T4	N0	M1	8140/3: Adenocarcinoma, NOS	No surgery	0	98	Alive or dead due to cancer	Dead
3418535	69	Male	Asian or Pacific Islander	30	Moderately differentiated; Grade II	37	26	Yes	None/Unknown	Married (including common law)	250	IB	T2	N0	M0	8500/3: Infiltrating duct carcinoma, NOS	0	15	0	Alive or dead due to cancer	Dead
3418849	69	Female	White	50	Well differentiated; Grade I	37	12	No/Unknown	None/Unknown	Married (including common law)	250	IIA	T3	N0	M0	8140/3: Adenocarcinoma, NOS	0	15	0	Alive or dead due to cancer	Dead
3419049	70	Female	White	31	Unknown	0	9	No/Unknown	None/Unknown	Married (including common law)	250	IIA	T3	N0	M0	8140/3: Adenocarcinoma, NOS	No surgery	0	98	Alive or dead due to cancer	Dead
3419051	67	Female	White	27	Poorly differentiated; Grade III	37	13	Yes	None/Unknown	Married (including common law)	250	IIB	T3	N1	M0	8140/3: Adenocarcinoma, NOS	>0.4	16	8	Alive or dead due to cancer	Dead
3419238	54	Male	White	34	Poorly differentiated; Grade III	0	6	Yes	Beam radiation	Single (never married)	257	III	T4	N0	M0	8140/3: Adenocarcinoma, NOS	No surgery	0	98	Alive or dead due to cancer	Dead
3419682	59	Female	White	25	Moderately differentiated; Grade II	0	9	Yes	Beam radiation	Married (including common law)	250	IIA	T3	N0	M0	8140/3: Adenocarcinoma, NOS	0	1	0	Alive or dead due to cancer	Dead
3420156	59	Female	White	24	Unknown	0	7	No/Unknown	None/Unknown	Married (including common law)	250	IIB	T2	N1	M0	8140/3: Adenocarcinoma, NOS	No surgery	0	98	Alive or dead due to cancer	Dead
3420804	55	Male	White	17	Poorly differentiated; Grade III	37	11	Yes	Beam radiation	Married (including common law)	250	IIB	T3	N1	M0	8140/3: Adenocarcinoma, NOS	<=0.2	20	4	Alive or dead due to cancer	Dead
3420909	62	Male	White	36	Unknown	0	4	No/Unknown	None/Unknown	Married (including common law)	252	IV	T3	N0	M1	8140/3: Adenocarcinoma, NOS	No surgery	0	98	Alive or dead due to cancer	Dead
3420912	79	Male	White	70	Unknown	0	7	Yes	None/Unknown	Widowed	252	UNK Stage	T3	NX	MX	8140/3: Adenocarcinoma, NOS	No surgery	0	98	Dead (attributable to causes other than this cancer dx)	Dead
3420956	86	Female	White	999	Unknown	0	1	No/Unknown	None/Unknown	Single (never married)	259	IV	TX	NX	M1	8140/3: Adenocarcinoma, NOS	No surgery	0	98	Alive or dead due to cancer	Dead
3421155	59	Male	White	60	Moderately differentiated; Grade II	30	39	Yes	Beam radiation	Married (including common law)	250	IIB	T2	N1	M0	8140/3: Adenocarcinoma, NOS	<=0.2	17	3	Alive or dead due to cancer	Dead
3421242	75	Female	Black	40	Unknown	0	7	Yes	None/Unknown	Separated	250	IIA	T3	N0	M0	8140/3: Adenocarcinoma, NOS	No surgery	0	98	Alive or dead due to cancer	Dead
3421352	74	Male	Asian or Pacific Islander	63	Unknown	0	3	Yes	None/Unknown	Married (including common law)	252	IV	TX	NX	M1	8140/3: Adenocarcinoma, NOS	No surgery	0	98	Alive or dead due to cancer	Dead
3421360	70	Male	Asian or Pacific Islander	999	Unknown	0	8	Yes	None/Unknown	Single (never married)	259	IV	TX	NX	M1	8140/3: Adenocarcinoma, NOS	No surgery	0	98	Alive or dead due to cancer	Dead
3421500	78	Male	White	30	Unknown	0	1	Yes	None/Unknown	Divorced	251	IV	T4	N0	M1	8140/3: Adenocarcinoma, NOS	No surgery	0	98	Alive or dead due to cancer	Dead
3421862	56	Female	Asian or Pacific Islander	21	Moderately differentiated; Grade II	0	20	Yes	None/Unknown	Married (including common law)	250	IIB	T3	N1	M0	8140/3: Adenocarcinoma, NOS	No surgery	0	98	Alive or dead due to cancer	Dead
3422727	80	Male	White	67	Poorly differentiated; Grade III	0	1	No/Unknown	None/Unknown	Married (including common law)	258	IV	T2	NX	M1	8140/3: Adenocarcinoma, NOS	No surgery	0	98	Alive or dead due to cancer	Dead
3422893	76	Male	White	25	Unknown	0	2	No/Unknown	None/Unknown	Married (including common law)	250	IB	T2	N0	M0	8140/3: Adenocarcinoma, NOS	No surgery	0	98	Alive or dead due to cancer	Dead
3423313	84	Female	White	21	Moderately differentiated; Grade II	0	2	No/Unknown	None/Unknown	Married (including common law)	250	IV	T3	N0	M1	8140/3: Adenocarcinoma, NOS	No surgery	0	98	Alive or dead due to cancer	Dead
3423314	47	Male	White	999	Poorly differentiated; Grade III	37	4	Yes	None/Unknown	Married (including common law)	250	IV	T3	N1	M1	8140/3: Adenocarcinoma, NOS	<=0.2	15	2	Alive or dead due to cancer	Dead
3423492	75	Male	White	27	Unknown	0	10	Yes	None/Unknown	Married (including common law)	250	IIA	T3	N0	M0	8140/3: Adenocarcinoma, NOS	No surgery	0	98	Alive or dead due to cancer	Dead
3423717	79	Female	White	40	Unknown	0	2	No/Unknown	None/Unknown	Married (including common law)	251	IV	TX	NX	M1	8140/3: Adenocarcinoma, NOS	No surgery	0	98	Alive or dead due to cancer	Dead
3423779	61	Male	Asian or Pacific Islander	30	Unknown	0	12	Yes	None/Unknown	Divorced	250	IIA	T3	N0	M0	8140/3: Adenocarcinoma, NOS	No surgery	0	98	Alive or dead due to cancer	Dead
3423827	50	Male	White	999	Unknown	0	1	No/Unknown	Radiation, NOS method or source not specified	Single (never married)	250	IV	T3	NX	M1	8140/3: Adenocarcinoma, NOS	No surgery	0	98	Alive or dead due to cancer	Dead
3424227	57	Male	White	17	Poorly differentiated; Grade III	37	11	Yes	None/Unknown	Divorced	250	IIA	T3	N0	M0	8140/3: Adenocarcinoma, NOS	0	12	0	Alive or dead due to cancer	Dead
3424230	60	Female	White	28	Moderately differentiated; Grade II	70	16	Yes	Beam radiation	Married (including common law)	250	IV	T3	N1	M1	8140/3: Adenocarcinoma, NOS	0.2-0.4	15	4	Alive or dead due to cancer	Dead
3424234	80	Male	White	27	Moderately differentiated; Grade II	0	3	No/Unknown	None/Unknown	Married (including common law)	250	UNK Stage	T3	NX	MX	8140/3: Adenocarcinoma, NOS	No surgery	0	98	Alive or dead due to cancer	Dead
3424244	53	Male	Asian or Pacific Islander	37	Unknown	0	132	Yes	None/Unknown	Married (including common law)	251	IINOS	T3	NX	M0	8140/3: Adenocarcinoma, NOS	No surgery	0	98	Alive or dead due to cancer	Alive
3424247	59	Female	Asian or Pacific Islander	42	Well differentiated; Grade I	0	6	Yes	None/Unknown	Married (including common law)	251	III	T4	N1	M0	8500/3: Infiltrating duct carcinoma, NOS	No surgery	0	98	Alive or dead due to cancer	Dead
3424254	52	Male	White	38	Unknown	0	11	Yes	None/Unknown	Married (including common law)	251	IV	T4	N1	M1	8140/3: Adenocarcinoma, NOS	No surgery	0	98	Alive or dead due to cancer	Dead
3424580	53	Male	White	999	Unknown	0	5	No/Unknown	None/Unknown	Divorced	259	IV	T4	NX	M1	8140/3: Adenocarcinoma, NOS	No surgery	0	98	Alive or dead due to cancer	Dead
3424697	67	Female	White	50	Unknown	0	1	No/Unknown	None/Unknown	Divorced	250	IV	T3	N1	M1	8140/3: Adenocarcinoma, NOS	No surgery	0	98	Alive or dead due to cancer	Dead
3424778	39	Female	White	999	Unknown	0	8	Yes	None/Unknown	Separated	259	IV	TX	NX	M1	8140/3: Adenocarcinoma, NOS	No surgery	0	98	Alive or dead due to cancer	Dead
3425547	63	Male	White	39	Poorly differentiated; Grade III	70	18	Yes	Radiation, NOS method or source not specified	Divorced	250	IIB	T2	N1	M0	8140/3: Adenocarcinoma, NOS	<=0.2	13	2	Alive or dead due to cancer	Dead
3425772	76	Female	White	8	Moderately differentiated; Grade II	37	133	No/Unknown	None/Unknown	Married (including common law)	250	IA	T1	N0	M0	8140/3: Adenocarcinoma, NOS	0	3	0	Alive or dead due to cancer	Alive
3425773	65	Male	White	999	Well differentiated; Grade I	37	81	Yes	None/Unknown	Married (including common law)	250	IIA	T3	N0	M0	8140/3: Adenocarcinoma, NOS	0	4	0	Alive or dead due to cancer	Dead
3425776	83	Male	White	45	Moderately differentiated; Grade II	0	6	Yes	None/Unknown	Married (including common law)	250	IIB	T2	N1	M0	8140/3: Adenocarcinoma, NOS	No surgery	0	98	Alive or dead due to cancer	Dead
3425777	77	Female	White	46	Unknown	0	2	No/Unknown	None/Unknown	Widowed	259	IV	T2	N0	M1	8140/3: Adenocarcinoma, NOS	No surgery	0	98	Alive or dead due to cancer	Dead
3425831	82	Male	White	40	Unknown	0	7	No/Unknown	None/Unknown	Divorced	250	IV	T3	N1	M1	8140/3: Adenocarcinoma, NOS	No surgery	0	98	Alive or dead due to cancer	Dead
3426285	54	Male	White	40	Unknown	0	6	Yes	None/Unknown	Divorced	250	IV	T4	N1	M1	8140/3: Adenocarcinoma, NOS	No surgery	0	98	Alive or dead due to cancer	Dead
3426614	86	Male	White	50	Poorly differentiated; Grade III	0	3	No/Unknown	None/Unknown	Widowed	250	IIA	T3	N0	M0	8140/3: Adenocarcinoma, NOS	No surgery	0	98	Alive or dead due to cancer	Dead
3426847	87	Female	White	27	Unknown	0	8	Yes	None/Unknown	Widowed	251	IIA	T3	N0	M0	8140/3: Adenocarcinoma, NOS	No surgery	0	98	Alive or dead due to cancer	Dead
3426851	77	Female	White	50	Moderately differentiated; Grade II	35	21	Yes	Beam radiation	Widowed	250	IB	T2	N0	M0	8140/3: Adenocarcinoma, NOS	0	7	0	Alive or dead due to cancer	Dead
3427121	72	Female	White	29	Moderately differentiated; Grade II	0	5	Yes	Beam radiation	Divorced	250	IB	T2	N0	M0	8140/3: Adenocarcinoma, NOS	No surgery	0	98	Alive or dead due to cancer	Dead
3427124	90	Male	White	30	Poorly differentiated; Grade III	0	3	No/Unknown	None/Unknown	Married (including common law)	250	IB	T2	N0	M0	8140/3: Adenocarcinoma, NOS	No surgery	0	98	Alive or dead due to cancer	Dead
3427605	77	Female	White	45	Moderately differentiated; Grade II	0	7	Yes	None/Unknown	Married (including common law)	257	IV	T3	N0	M1	8140/3: Adenocarcinoma, NOS	No surgery	0	98	N/A not first tumor	Dead
3428189	70	Female	White	999	Unknown	0	1	Yes	None/Unknown	Divorced	259	IV	TX	NX	M1	8140/3: Adenocarcinoma, NOS	No surgery	0	98	Alive or dead due to cancer	Dead
3428386	58	Female	White	15	Unknown	0	17	Yes	None/Unknown	Single (never married)	251	IV	T1	N0	M1	8140/3: Adenocarcinoma, NOS	No surgery	0	98	Alive or dead due to cancer	Dead
3428399	89	Female	White	999	Unknown	0	13	No/Unknown	None/Unknown	Widowed	250	IINOS	T3	NX	M0	8140/3: Adenocarcinoma, NOS	No surgery	0	98	Alive or dead due to cancer	Dead
3428859	79	Male	White	90	Unknown	0	12	Yes	None/Unknown	Widowed	250	IIB	T2	N1	M0	8140/3: Adenocarcinoma, NOS	>0.4	1	1	Alive or dead due to cancer	Dead
3428889	56	Male	White	999	Unknown	0	4	No/Unknown	None/Unknown	Married (including common law)	259	IV	T4	N0	M1	8140/3: Adenocarcinoma, NOS	No surgery	0	98	Alive or dead due to cancer	Dead
3429941	59	Male	White	36	Poorly differentiated; Grade III	0	21	Yes	Beam radiation	Married (including common law)	250	IB	T2	N0	M0	8140/3: Adenocarcinoma, NOS	No surgery	0	98	Alive or dead due to cancer	Dead
3429945	48	Female	White	999	Unknown	0	2	Yes	None/Unknown	Married (including common law)	252	IV	T3	NX	M1	8140/3: Adenocarcinoma, NOS	No surgery	0	98	Alive or dead due to cancer	Dead
3430166	78	Male	Asian or Pacific Islander	78	Unknown	0	11	Yes	None/Unknown	Married (including common law)	259	IV	T4	NX	M1	8140/3: Adenocarcinoma, NOS	No surgery	0	98	Alive or dead due to cancer	Dead
3430229	76	Female	White	30	Poorly differentiated; Grade III	35	14	No/Unknown	Radiation, NOS method or source not specified	Married (including common law)	257	IIB	T3	N1	M0	8140/3: Adenocarcinoma, NOS	<=0.2	16	2	Alive or dead due to cancer	Dead
3430375	74	Male	Asian or Pacific Islander	35	Unknown	0	4	Yes	None/Unknown	Married (including common law)	250	IV	T4	N1	M1	8140/3: Adenocarcinoma, NOS	No surgery	0	98	Alive or dead due to cancer	Dead
3430540	57	Female	White	50	Unknown	0	13	Yes	None/Unknown	Divorced	250	IV	T3	N0	M1	8140/3: Adenocarcinoma, NOS	No surgery	0	98	Alive or dead due to cancer	Dead
3430780	76	Female	Asian or Pacific Islander	30	Poorly differentiated; Grade III	37	13	Yes	Beam radiation	Married (including common law)	250	IIA	T3	N0	M0	8500/3: Infiltrating duct carcinoma, NOS	0	2	0	Alive or dead due to cancer	Dead
3430794	53	Male	White	22	Unknown	0	7	Yes	None/Unknown	Married (including common law)	250	IV	T3	NX	M1	8140/3: Adenocarcinoma, NOS	No surgery	0	98	Alive or dead due to cancer	Dead
3431072	53	Female	White	62	Poorly differentiated; Grade III	0	1	Yes	None/Unknown	Married (including common law)	251	IV	T2	N1	M1	8140/3: Adenocarcinoma, NOS	No surgery	0	98	Alive or dead due to cancer	Dead
3431267	66	Female	Asian or Pacific Islander	48	Moderately differentiated; Grade II	36	13	Yes	Beam radiation	Married (including common law)	250	III	T4	N1	M0	8140/3: Adenocarcinoma, NOS	<=0.2	33	1	Alive or dead due to cancer	Dead
3431628	64	Female	Black	30	Moderately differentiated; Grade II	37	12	Yes	None/Unknown	Married (including common law)	250	IIB	T2	N1	M0	8500/3: Infiltrating duct carcinoma, NOS	0.2-0.4	5	2	Alive or dead due to cancer	Dead
3431631	62	Male	Black	52	Unknown	0	14	Yes	Beam radiation	Married (including common law)	250	IIA	T3	N0	M0	8140/3: Adenocarcinoma, NOS	No surgery	0	98	Alive or dead due to cancer	Dead
3431737	71	Female	White	33	Unknown	0	46	Yes	None/Unknown	Divorced	252	IV	T3	N0	M1	8140/3: Adenocarcinoma, NOS	No surgery	0	98	Alive or dead due to cancer	Dead
3431742	62	Male	White	60	Unknown	0	8	Yes	None/Unknown	Divorced	250	IIA	T3	N0	M0	8140/3: Adenocarcinoma, NOS	No surgery	0	98	Alive or dead due to cancer	Dead
3431868	75	Male	White	12	Moderately differentiated; Grade II	0	42	Yes	Beam radiation	Married (including common law)	250	IIA	T3	N0	M0	8140/3: Adenocarcinoma, NOS	No surgery	0	98	Alive or dead due to cancer	Dead
3432285	70	Female	Asian or Pacific Islander	30	Moderately differentiated; Grade II	37	18	Yes	Beam radiation	Divorced	250	IIA	T3	N0	M0	8140/3: Adenocarcinoma, NOS	0	7	0	Alive or dead due to cancer	Dead
3432287	50	Male	Asian or Pacific Islander	30	Unknown	0	1	Yes	Beam radiation	Married (including common law)	252	IV	T3	N1	M1	8140/3: Adenocarcinoma, NOS	No surgery	0	98	Alive or dead due to cancer	Dead
3432618	63	Male	White	30	Poorly differentiated; Grade III	37	6	No/Unknown	None/Unknown	Married (including common law)	250	IIB	T3	N1	M0	8500/3: Infiltrating duct carcinoma, NOS	0.2-0.4	4	1	Alive or dead due to cancer	Dead
3432621	78	Male	White	43	Unknown	0	1	No/Unknown	None/Unknown	Married (including common law)	252	IV	T3	NX	M1	8140/3: Adenocarcinoma, NOS	No surgery	0	98	Alive or dead due to cancer	Dead
3433087	67	Female	White	42	Unknown	0	5	Yes	None/Unknown	Single (never married)	258	IV	T4	N1	M1	8140/3: Adenocarcinoma, NOS	No surgery	0	98	Alive or dead due to cancer	Dead
3433231	47	Male	White	52	Unknown	0	7	Yes	None/Unknown	Married (including common law)	258	IV	T2	N0	M1	8140/3: Adenocarcinoma, NOS	No surgery	0	98	Alive or dead due to cancer	Dead
3433585	66	Female	Asian or Pacific Islander	26	Unknown	0	4	Yes	None/Unknown	Married (including common law)	250	IV	T3	N0	M1	8140/3: Adenocarcinoma, NOS	No surgery	0	98	Alive or dead due to cancer	Dead
3433695	50	Male	White	70	Unknown	0	8	Yes	None/Unknown	Married (including common law)	258	IV	TX	N1	M1	8140/3: Adenocarcinoma, NOS	No surgery	0	98	Alive or dead due to cancer	Dead
3434088	58	Female	Black	50	Unknown	0	20	Yes	None/Unknown	Divorced	250	IV	T4	N1	M1	8140/3: Adenocarcinoma, NOS	No surgery	0	98	Alive or dead due to cancer	Dead
3434187	80	Female	Black	64	Unknown	0	1	No/Unknown	None/Unknown	Divorced	250	IV	T2	N1	M1	8140/3: Adenocarcinoma, NOS	No surgery	0	98	Alive or dead due to cancer	Dead
3434188	69	Female	Black	30	Unknown	0	4	No/Unknown	None/Unknown	Widowed	258	IV	T3	N0	M1	8140/3: Adenocarcinoma, NOS	No surgery	0	98	Dead (missing/unknown COD)	Dead
3434227	62	Female	American Indian/Alaska Native	42	Moderately differentiated; Grade II	37	27	Yes	Beam radiation	Single (never married)	250	IIB	T2	N1	M0	8500/3: Infiltrating duct carcinoma, NOS	0.2-0.4	10	3	Alive or dead due to cancer	Dead
3434506	66	Male	White	31	Moderately differentiated; Grade II	0	10	Yes	None/Unknown	Married (including common law)	250	IV	T3	N0	M1	8140/3: Adenocarcinoma, NOS	No surgery	0	98	Alive or dead due to cancer	Dead
3434543	68	Male	White	29	Poorly differentiated; Grade III	0	1	No/Unknown	None/Unknown	Divorced	250	IIA	T3	N0	M0	8140/3: Adenocarcinoma, NOS	No surgery	0	98	Alive or dead due to cancer	Dead
3434685	54	Male	White	23	Unknown	0	7	Yes	None/Unknown	Married (including common law)	251	IV	T2	N1	M1	8140/3: Adenocarcinoma, NOS	No surgery	0	98	Alive or dead due to cancer	Dead
3434688	55	Male	White	60	Unknown	0	3	Yes	None/Unknown	Divorced	250	IV	T2	N1	M1	8140/3: Adenocarcinoma, NOS	No surgery	0	98	Alive or dead due to cancer	Dead
3434766	79	Female	White	80	Poorly differentiated; Grade III	0	8	Yes	Beam radiation	Widowed	250	IV	T3	N1	M1	8140/3: Adenocarcinoma, NOS	No surgery	0	98	Alive or dead due to cancer	Dead
3434894	66	Male	White	999	Unknown	0	5	Yes	Beam radiation	Married (including common law)	252	UNK Stage	TX	NX	M0	8500/3: Infiltrating duct carcinoma, NOS	No surgery	0	98	Alive or dead due to cancer	Dead
3434962	79	Female	Asian or Pacific Islander	51	Unknown	0	8	Yes	None/Unknown	Widowed	250	IB	T2	N0	M0	8140/3: Adenocarcinoma, NOS	No surgery	0	98	Alive or dead due to cancer	Dead
3434963	84	Female	White	999	Unknown	0	11	Yes	None/Unknown	Widowed	259	UNK Stage	TX	N0	M0	8140/3: Adenocarcinoma, NOS	No surgery	0	98	Alive or dead due to cancer	Dead
3435071	56	Male	White	52	Moderately differentiated; Grade II	0	23	Yes	None/Unknown	Married (including common law)	258	IV	T4	N0	M1	8500/3: Infiltrating duct carcinoma, NOS	No surgery	0	98	Alive or dead due to cancer	Dead
3435184	85	Male	Asian or Pacific Islander	25	Moderately differentiated; Grade II	30	130	No/Unknown	None/Unknown	Married (including common law)	252	IIA	T3	N0	M0	8140/3: Adenocarcinoma, NOS	0	8	0	Dead (attributable to causes other than this cancer dx)	Dead
3435221	57	Male	White	20	Well differentiated; Grade I	37	133	Yes	Beam radiation	Divorced	250	IIB	T1	N1	M0	8500/3: Infiltrating duct carcinoma, NOS	0.2-0.4	24	9	Alive or dead due to cancer	Alive
3435598	68	Female	White	999	Unknown	0	1	Yes	None/Unknown	Married (including common law)	252	IV	TX	N0	M1	8140/3: Adenocarcinoma, NOS	No surgery	0	98	Alive or dead due to cancer	Dead
3435950	62	Female	Asian or Pacific Islander	999	Poorly differentiated; Grade III	0	1	No/Unknown	None/Unknown	Married (including common law)	250	III	T4	N0	M0	8140/3: Adenocarcinoma, NOS	No surgery	0	98	Alive or dead due to cancer	Dead
3436065	79	Female	White	31	Well differentiated; Grade I	0	4	Yes	Beam radiation	Married (including common law)	251	IIA	T3	N0	M0	8140/3: Adenocarcinoma, NOS	No surgery	0	98	Alive or dead due to cancer	Dead
3436191	59	Female	Asian or Pacific Islander	90	Poorly differentiated; Grade III	70	3	No/Unknown	None/Unknown	Married (including common law)	252	IIA	T3	N0	M0	8140/3: Adenocarcinoma, NOS	0	2	0	Alive or dead due to cancer	Dead
3436246	75	Male	White	60	Unknown	0	2	Yes	None/Unknown	Widowed	250	IIB	T3	N1	M0	8140/3: Adenocarcinoma, NOS	No surgery	0	98	Alive or dead due to cancer	Dead
3436306	76	Female	White	46	Unknown	0	8	Yes	None/Unknown	Widowed	250	IV	T2	N1	M1	8140/3: Adenocarcinoma, NOS	No surgery	0	98	Alive or dead due to cancer	Dead
3436904	79	Female	White	14	Poorly differentiated; Grade III	35	16	No/Unknown	None/Unknown	Divorced	250	IA	T1	N0	M0	8500/3: Infiltrating duct carcinoma, NOS	0	8	0	Alive or dead due to cancer	Dead
3436945	76	Female	White	37	Poorly differentiated; Grade III	0	10	Yes	None/Unknown	Separated	250	III	T4	N0	M0	8140/3: Adenocarcinoma, NOS	No surgery	0	98	Alive or dead due to cancer	Dead
3436978	56	Male	Black	999	Moderately differentiated; Grade II	0	14	Yes	None/Unknown	Single (never married)	250	IIA	T3	N0	M0	8140/3: Adenocarcinoma, NOS	No surgery	0	98	Alive or dead due to cancer	Dead
3436998	53	Male	Black	999	Unknown	0	5	Yes	None/Unknown	Married (including common law)	250	IV	T4	N0	M1	8140/3: Adenocarcinoma, NOS	No surgery	0	98	Alive or dead due to cancer	Dead
3437492	76	Male	White	48	Unknown	0	5	Yes	None/Unknown	Married (including common law)	250	UNK Stage	T2	N1	MX	8140/3: Adenocarcinoma, NOS	>0.4	1	1	Alive or dead due to cancer	Dead
3437721	77	Male	Asian or Pacific Islander	29	Unknown	0	7	No/Unknown	None/Unknown	Married (including common law)	250	IV	T2	N0	M1	8140/3: Adenocarcinoma, NOS	No surgery	0	98	Alive or dead due to cancer	Dead
3437857	70	Male	White	25	Moderately differentiated; Grade II	35	36	No/Unknown	None/Unknown	Married (including common law)	257	IIA	T3	N0	M0	8500/3: Infiltrating duct carcinoma, NOS	0	12	0	Alive or dead due to cancer	Dead
3438130	57	Male	Asian or Pacific Islander	18	Moderately differentiated; Grade II	0	3	No/Unknown	None/Unknown	Married (including common law)	259	IIA	T3	N0	M0	8140/3: Adenocarcinoma, NOS	0	2	0	Alive or dead due to cancer	Dead
3439433	63	Male	White	42	Unknown	0	2	Yes	None/Unknown	Married (including common law)	251	IV	T2	N0	M1	8140/3: Adenocarcinoma, NOS	No surgery	0	98	Alive or dead due to cancer	Dead
3439545	55	Male	Asian or Pacific Islander	60	Poorly differentiated; Grade III	30	16	Yes	None/Unknown	Married (including common law)	252	IIA	T3	N0	M0	8500/3: Infiltrating duct carcinoma, NOS	0	18	0	Alive or dead due to cancer	Dead
3439738	54	Female	White	29	Unknown	0	15	No/Unknown	None/Unknown	Married (including common law)	250	III	T4	N1	M0	8140/3: Adenocarcinoma, NOS	No surgery	0	98	Alive or dead due to cancer	Dead
3439802	61	Male	Black	31	Moderately differentiated; Grade II	37	8	No/Unknown	None/Unknown	Single (never married)	250	IIB	T3	N1	M0	8500/3: Infiltrating duct carcinoma, NOS	<=0.2	8	1	Alive or dead due to cancer	Dead
3439927	28	Male	Black	25	Unknown	0	4	Yes	None/Unknown	Single (never married)	250	IV	T4	N1	M1	8140/3: Adenocarcinoma, NOS	No surgery	0	98	Alive or dead due to cancer	Dead
3440147	58	Female	White	52	Unknown	0	1	No/Unknown	None/Unknown	Divorced	250	IIB	T3	N1	M0	8140/3: Adenocarcinoma, NOS	No surgery	0	98	Alive or dead due to cancer	Dead
3440178	69	Female	White	29	Unknown	0	15	Yes	Beam radiation	Single (never married)	250	IIA	T3	N0	M0	8140/3: Adenocarcinoma, NOS	No surgery	0	98	Dead (attributable to causes other than this cancer dx)	Dead
3440203	51	Male	White	999	Unknown	0	1	No/Unknown	None/Unknown	Married (including common law)	259	IV	TX	N0	M1	8140/3: Adenocarcinoma, NOS	No surgery	0	98	Dead (missing/unknown COD)	Dead
3440597	84	Male	White	999	Unknown	0	9	No/Unknown	None/Unknown	Widowed	250	IV	T3	N1	M1	8140/3: Adenocarcinoma, NOS	No surgery	0	98	Alive or dead due to cancer	Dead
3440602	85	Male	White	101	Moderately differentiated; Grade II	0	1	No/Unknown	None/Unknown	Married (including common law)	250	IV	T4	N1	M1	8140/3: Adenocarcinoma, NOS	No surgery	0	98	Alive or dead due to cancer	Dead
3440770	74	Male	Black	43	Poorly differentiated; Grade III	0	2	Yes	Beam radiation	Married (including common law)	258	IV	T2	N0	M1	8140/3: Adenocarcinoma, NOS	No surgery	0	98	Alive or dead due to cancer	Dead
3440861	72	Female	White	50	Unknown	70	19	Yes	Beam radiation	Married (including common law)	250	IIA	T3	N0	M0	8140/3: Adenocarcinoma, NOS	0	4	0	Alive or dead due to cancer	Dead
3441048	48	Female	White	25	Poorly differentiated; Grade III	60	32	Yes	Beam radiation	Married (including common law)	250	IIA	T3	N0	M0	8500/3: Infiltrating duct carcinoma, NOS	0	5	0	Alive or dead due to cancer	Dead
3441073	54	Male	White	59	Poorly differentiated; Grade III	0	1	No/Unknown	None/Unknown	Married (including common law)	250	IV	T3	N1	M1	8140/3: Adenocarcinoma, NOS	No surgery	0	98	Alive or dead due to cancer	Dead
3441108	60	Female	Asian or Pacific Islander	999	Unknown	0	1	No/Unknown	None/Unknown	Married (including common law)	259	IV	TX	N0	M1	8140/3: Adenocarcinoma, NOS	No surgery	0	98	Alive or dead due to cancer	Dead
3441188	51	Female	White	40	Unknown	0	9	Yes	None/Unknown	Married (including common law)	250	IV	TX	N0	M1	8140/3: Adenocarcinoma, NOS	No surgery	0	98	Alive or dead due to cancer	Dead
3441191	47	Female	White	30	Unknown	0	14	Yes	None/Unknown	Married (including common law)	250	IIA	T3	N0	M0	8140/3: Adenocarcinoma, NOS	No surgery	0	98	Alive or dead due to cancer	Dead
3441263	80	Male	Black	25	Unknown	0	4	No/Unknown	None/Unknown	Divorced	250	IIB	T3	N1	M0	8140/3: Adenocarcinoma, NOS	No surgery	0	98	Alive or dead due to cancer	Dead
3441268	64	Female	White	999	Unknown	0	2	No/Unknown	None/Unknown	Married (including common law)	251	IV	T3	NX	M1	8140/3: Adenocarcinoma, NOS	No surgery	0	98	Alive or dead due to cancer	Dead
3441346	77	Female	White	26	Poorly differentiated; Grade III	37	34	Yes	Radiation, NOS method or source not specified	Divorced	250	IIB	T3	N1	M0	8500/3: Infiltrating duct carcinoma, NOS	<=0.2	21	3	Alive or dead due to cancer	Dead
3441750	94	Female	White	25	Poorly differentiated; Grade III	0	1	No/Unknown	None/Unknown	Widowed	252	IV	TX	N0	M1	8140/3: Adenocarcinoma, NOS	No surgery	0	98	Alive or dead due to cancer	Dead
3441890	76	Female	White	999	Unknown	0	4	Yes	None/Unknown	Divorced	259	IV	TX	NX	M1	8140/3: Adenocarcinoma, NOS	No surgery	0	98	Alive or dead due to cancer	Dead
3441928	56	Male	White	50	Unknown	0	7	Yes	None/Unknown	Single (never married)	251	IV	T3	N1	M1	8140/3: Adenocarcinoma, NOS	No surgery	0	98	Alive or dead due to cancer	Dead
3442055	67	Male	White	999	Poorly differentiated; Grade III	0	7	Yes	None/Unknown	Married (including common law)	251	IV	TX	N1	M1	8500/3: Infiltrating duct carcinoma, NOS	No surgery	0	98	Alive or dead due to cancer	Dead
3442081	55	Male	White	48	Unknown	0	1	No/Unknown	None/Unknown	Married (including common law)	258	IV	T4	NX	M1	8140/3: Adenocarcinoma, NOS	No surgery	0	98	Alive or dead due to cancer	Dead
3442311	85	Female	Black	999	Moderately differentiated; Grade II	0	1	No/Unknown	None/Unknown	Widowed	250	IIA	T3	N0	M0	8140/3: Adenocarcinoma, NOS	No surgery	0	98	Alive or dead due to cancer	Dead
3442359	71	Female	White	23	Unknown	0	8	Yes	None/Unknown	Widowed	250	UNK Stage	TX	N1	M0	8140/3: Adenocarcinoma, NOS	No surgery	0	98	Alive or dead due to cancer	Dead
3442733	37	Male	White	40	Poorly differentiated; Grade III	0	2	Yes	None/Unknown	Married (including common law)	250	IV	T2	N1	M1	8140/3: Adenocarcinoma, NOS	No surgery	0	98	Alive or dead due to cancer	Dead
3442755	60	Male	White	28	Moderately differentiated; Grade II	0	8	Yes	Beam radiation	Married (including common law)	250	IIB	T3	N1	M0	8140/3: Adenocarcinoma, NOS	No surgery	0	98	Alive or dead due to cancer	Dead
3442805	62	Female	White	50	Poorly differentiated; Grade III	37	24	Yes	None/Unknown	Married (including common law)	250	IIB	T3	N1	M0	8500/3: Infiltrating duct carcinoma, NOS	<=0.2	24	3	Alive or dead due to cancer	Dead
3442807	56	Male	Asian or Pacific Islander	55	Unknown	0	5	Yes	None/Unknown	Married (including common law)	252	IV	T3	N0	M1	8140/3: Adenocarcinoma, NOS	No surgery	0	98	Alive or dead due to cancer	Dead
3442828	74	Male	White	12	Unknown	0	19	No/Unknown	None/Unknown	Single (never married)	250	IIA	T3	N0	M0	8140/3: Adenocarcinoma, NOS	No surgery	0	98	Alive or dead due to cancer	Dead
3443583	46	Male	White	999	Unknown	0	124	No/Unknown	None/Unknown	Married (including common law)	259	IINOS	T3	NX	M0	8140/3: Adenocarcinoma, NOS	No surgery	0	98	Alive or dead due to cancer	Alive
3443641	82	Male	White	999	Unknown	0	3	Yes	None/Unknown	Widowed	250	IV	TX	N1	M1	8140/3: Adenocarcinoma, NOS	No surgery	0	98	Alive or dead due to cancer	Dead
3444082	80	Male	White	999	Unknown	0	1	Yes	None/Unknown	Married (including common law)	250	IV	T4	N1	M1	8140/3: Adenocarcinoma, NOS	No surgery	0	98	Alive or dead due to cancer	Dead
3444329	56	Female	White	20	Poorly differentiated; Grade III	37	25	Yes	Beam radiation	Widowed	250	IIB	T3	N1	M0	8140/3: Adenocarcinoma, NOS	0.2-0.4	8	3	Alive or dead due to cancer	Dead
3444406	50	Male	Asian or Pacific Islander	999	Unknown	0	6	Yes	None/Unknown	Married (including common law)	250	IV	TX	NX	M1	8140/3: Adenocarcinoma, NOS	No surgery	0	98	Alive or dead due to cancer	Dead
3445184	71	Female	Black	20	Poorly differentiated; Grade III	37	1	No/Unknown	None/Unknown	Married (including common law)	250	IIB	T3	N1	M0	8140/3: Adenocarcinoma, NOS	>0.4	6	3	Dead (attributable to causes other than this cancer dx)	Dead
3445344	78	Female	Asian or Pacific Islander	25	Unknown	0	8	Yes	None/Unknown	Widowed	258	IV	T4	N1	M1	8140/3: Adenocarcinoma, NOS	No surgery	0	98	Alive or dead due to cancer	Dead
3445414	48	Male	White	46	Unknown	0	8	No/Unknown	None/Unknown	Single (never married)	258	IIB	T3	N1	M0	8140/3: Adenocarcinoma, NOS	No surgery	0	98	Alive or dead due to cancer	Dead
3445607	65	Male	White	23	Moderately differentiated; Grade II	37	57	Yes	None/Unknown	Single (never married)	250	IIA	T3	N0	M0	8140/3: Adenocarcinoma, NOS	0	8	0	Dead (attributable to causes other than this cancer dx)	Dead
3445651	76	Male	Asian or Pacific Islander	999	Unknown	0	1	Yes	None/Unknown	Married (including common law)	250	IV	T3	N0	M1	8140/3: Adenocarcinoma, NOS	No surgery	0	98	Alive or dead due to cancer	Dead
3445655	58	Male	White	70	Unknown	0	7	Yes	None/Unknown	Single (never married)	252	IV	T3	N0	M1	8140/3: Adenocarcinoma, NOS	No surgery	0	98	Alive or dead due to cancer	Dead
3445824	84	Female	Asian or Pacific Islander	20	Well differentiated; Grade I	0	9	Yes	Beam radiation	Married (including common law)	250	IIA	T3	N0	M0	8140/3: Adenocarcinoma, NOS	No surgery	0	98	Dead (missing/unknown COD)	Dead
3446084	57	Male	White	47	Unknown	0	1	Yes	None/Unknown	Married (including common law)	251	IV	T2	N1	M1	8140/3: Adenocarcinoma, NOS	No surgery	0	98	Alive or dead due to cancer	Dead
3446085	72	Male	Asian or Pacific Islander	26	Unknown	0	10	Yes	None/Unknown	Married (including common law)	252	IV	T2	N1	M1	8140/3: Adenocarcinoma, NOS	No surgery	0	98	Alive or dead due to cancer	Dead
3446244	53	Female	White	60	Unknown	0	4	Yes	None/Unknown	Married (including common law)	250	IV	T3	N0	M1	8140/3: Adenocarcinoma, NOS	No surgery	0	98	Alive or dead due to cancer	Dead
3446254	64	Female	Black	999	Unknown	0	2	Yes	None/Unknown	Single (never married)	259	IV	TX	N0	M1	8140/3: Adenocarcinoma, NOS	No surgery	0	98	Alive or dead due to cancer	Dead
3446287	70	Male	White	22	Unknown	0	6	Yes	None/Unknown	Single (never married)	259	III	T4	NX	M0	8140/3: Adenocarcinoma, NOS	No surgery	0	98	Alive or dead due to cancer	Dead
3446504	53	Female	White	20	Moderately differentiated; Grade II	37	20	Yes	Beam radiation	Married (including common law)	250	IIB	T3	N1	M0	8500/3: Infiltrating duct carcinoma, NOS	0.2-0.4	18	7	Alive or dead due to cancer	Dead
3446623	71	Female	White	27	Unknown	0	18	Yes	Beam radiation	Married (including common law)	250	III	T4	N0	M0	8140/3: Adenocarcinoma, NOS	No surgery	0	98	Alive or dead due to cancer	Dead
3447000	62	Female	White	999	Poorly differentiated; Grade III	0	4	Yes	None/Unknown	Married (including common law)	250	III	T4	NX	M0	8140/3: Adenocarcinoma, NOS	No surgery	0	98	Alive or dead due to cancer	Dead
3447042	76	Male	White	35	Unknown	0	6	Yes	None/Unknown	Married (including common law)	250	IV	T2	N0	M1	8140/3: Adenocarcinoma, NOS	No surgery	0	98	Alive or dead due to cancer	Dead
3447091	62	Female	White	30	Unknown	0	13	No/Unknown	None/Unknown	Widowed	252	IV	T2	N1	M1	8140/3: Adenocarcinoma, NOS	No surgery	0	98	Alive or dead due to cancer	Dead
3447117	50	Female	Black	40	Poorly differentiated; Grade III	0	3	No/Unknown	None/Unknown	Single (never married)	250	IIB	T2	N1	M0	8140/3: Adenocarcinoma, NOS	No surgery	0	98	Alive or dead due to cancer	Dead
3447118	71	Female	White	15	Unknown	0	15	Yes	None/Unknown	Married (including common law)	251	IV	T1	N0	M1	8140/3: Adenocarcinoma, NOS	No surgery	0	98	Alive or dead due to cancer	Dead
3447649	79	Male	White	20	Moderately differentiated; Grade II	35	19	No/Unknown	None/Unknown	Married (including common law)	250	IIB	T3	N1	M0	8140/3: Adenocarcinoma, NOS	0.2-0.4	3	1	Alive or dead due to cancer	Dead
3448360	71	Male	Black	0	Unknown	0	2	Yes	None/Unknown	Divorced	259	IV	T0	N1	M1	8140/3: Adenocarcinoma, NOS	No surgery	0	98	Alive or dead due to cancer	Dead
3448743	79	Female	White	60	Poorly differentiated; Grade III	35	3	No/Unknown	None/Unknown	Married (including common law)	250	IIB	T3	N1	M0	8140/3: Adenocarcinoma, NOS	0.2-0.4	23	6	Alive or dead due to cancer	Dead
3449145	74	Male	Black	74	Unknown	0	3	No/Unknown	None/Unknown	Married (including common law)	251	IV	T4	N0	M1	8140/3: Adenocarcinoma, NOS	No surgery	0	98	Alive or dead due to cancer	Dead
3449186	55	Male	Black	999	Unknown	0	1	No/Unknown	None/Unknown	Single (never married)	250	IV	TX	NX	M1	8140/3: Adenocarcinoma, NOS	No surgery	0	98	Alive or dead due to cancer	Dead
3449935	49	Female	Black	21	Unknown	0	6	No/Unknown	Beam radiation	Married (including common law)	250	IV	T2	N0	M1	8140/3: Adenocarcinoma, NOS	No surgery	0	98	Alive or dead due to cancer	Dead
3450320	62	Male	White	61	Unknown	0	13	Yes	None/Unknown	Married (including common law)	251	IV	TX	N1	M1	8140/3: Adenocarcinoma, NOS	No surgery	0	98	Alive or dead due to cancer	Dead
3450465	84	Female	White	40	Unknown	0	76	Yes	Beam radiation	Widowed	250	IIA	T3	N0	M0	8140/3: Adenocarcinoma, NOS	No surgery	0	98	Dead (missing/unknown COD)	Dead
3450622	73	Female	White	35	Unknown	0	1	No/Unknown	None/Unknown	Widowed	250	UNK Stage	T4	NX	MX	8140/3: Adenocarcinoma, NOS	No surgery	0	98	Alive or dead due to cancer	Dead
3450856	73	Female	Asian or Pacific Islander	45	Moderately differentiated; Grade II	37	7	Yes	None/Unknown	Married (including common law)	250	IV	T3	N1	M1	8140/3: Adenocarcinoma, NOS	0.2-0.4	23	5	Alive or dead due to cancer	Dead
3450977	49	Female	White	0	Unknown	0	3	Yes	None/Unknown	Single (never married)	259	IV	T0	N0	M1	8140/3: Adenocarcinoma, NOS	No surgery	0	98	Alive or dead due to cancer	Alive
3451108	59	Male	White	999	Unknown	0	14	No/Unknown	None/Unknown	Married (including common law)	251	IV	TX	NX	M1	8140/3: Adenocarcinoma, NOS	No surgery	0	98	Alive or dead due to cancer	Dead
3451165	66	Male	White	999	Unknown	0	3	No/Unknown	None/Unknown	Married (including common law)	250	IV	TX	NX	M1	8140/3: Adenocarcinoma, NOS	No surgery	0	98	Alive or dead due to cancer	Dead
3451345	80	Female	Asian or Pacific Islander	25	Unknown	0	1	No/Unknown	None/Unknown	Widowed	250	III	T4	NX	M0	8140/3: Adenocarcinoma, NOS	No surgery	0	98	Alive or dead due to cancer	Dead
3451349	81	Male	White	34	Unknown	0	4	Yes	None/Unknown	Married (including common law)	250	IV	T2	NX	M1	8140/3: Adenocarcinoma, NOS	No surgery	0	98	Alive or dead due to cancer	Dead
3451623	54	Male	White	30	Unknown	0	21	Yes	Beam radiation	Single (never married)	250	III	T4	N0	M0	8140/3: Adenocarcinoma, NOS	0	2	0	Alive or dead due to cancer	Dead
3451829	59	Male	White	999	Unknown	0	32	Yes	None/Unknown	Married (including common law)	252	IV	T3	N1	M1	8140/3: Adenocarcinoma, NOS	No surgery	0	98	Alive or dead due to cancer	Dead
3452265	81	Female	Asian or Pacific Islander	33	Unknown	0	5	No/Unknown	None/Unknown	Widowed	252	IV	T3	N0	M1	8140/3: Adenocarcinoma, NOS	No surgery	0	98	Alive or dead due to cancer	Dead
3452412	83	Female	Black	35	Unknown	0	5	No/Unknown	None/Unknown	Widowed	250	IV	T3	N0	M1	8140/3: Adenocarcinoma, NOS	No surgery	0	98	Alive or dead due to cancer	Dead
3452604	82	Male	White	26	Unknown	0	8	Yes	None/Unknown	Widowed	250	IV	T4	N0	M1	8140/3: Adenocarcinoma, NOS	No surgery	0	98	Alive or dead due to cancer	Dead
3452638	77	Male	White	45	Moderately differentiated; Grade II	36	1	No/Unknown	None/Unknown	Single (never married)	250	IIB	T3	N1	M0	8140/3: Adenocarcinoma, NOS	<=0.2	26	2	N/A not first tumor	Dead
3452708	65	Male	Black	51	Unknown	0	27	No/Unknown	None/Unknown	Widowed	250	III	T4	N0	M0	8140/3: Adenocarcinoma, NOS	No surgery	0	98	Alive or dead due to cancer	Dead
3452733	57	Male	White	40	Well differentiated; Grade I	0	12	Yes	None/Unknown	Married (including common law)	251	IV	T4	N0	M1	8500/3: Infiltrating duct carcinoma, NOS	No surgery	0	98	Alive or dead due to cancer	Dead
3452969	58	Male	White	35	Poorly differentiated; Grade III	37	7	Yes	Beam radiation	Married (including common law)	250	IIB	T3	N1	M0	8140/3: Adenocarcinoma, NOS	<=0.2	17	3	Alive or dead due to cancer	Dead
3453019	59	Female	White	34	Moderately differentiated; Grade II	37	16	Yes	Beam radiation	Married (including common law)	250	IIB	T3	N1	M0	8140/3: Adenocarcinoma, NOS	<=0.2	25	2	Alive or dead due to cancer	Dead
3453020	60	Male	White	22	Poorly differentiated; Grade III	0	7	Yes	None/Unknown	Married (including common law)	250	IV	T2	N0	M1	8140/3: Adenocarcinoma, NOS	No surgery	0	98	Alive or dead due to cancer	Dead
3453021	80	Female	White	60	Poorly differentiated; Grade III	37	3	No/Unknown	None/Unknown	Married (including common law)	250	IIB	T3	N1	M0	8140/3: Adenocarcinoma, NOS	>0.4	26	16	Alive or dead due to cancer	Dead
3453134	87	Male	White	20	Unknown	0	3	No/Unknown	Beam radiation	Married (including common law)	250	IA	T1	N0	M0	8140/3: Adenocarcinoma, NOS	No surgery	0	98	N/A not first tumor	Dead
3453150	55	Male	White	999	Moderately differentiated; Grade II	0	3	No/Unknown	None/Unknown	Married (including common law)	258	IV	TX	N1	M1	8140/3: Adenocarcinoma, NOS	No surgery	0	98	Alive or dead due to cancer	Dead
3453238	55	Male	White	999	Unknown	0	9	Yes	None/Unknown	Married (including common law)	259	IV	TX	NX	M1	8140/3: Adenocarcinoma, NOS	No surgery	0	98	Alive or dead due to cancer	Dead
3453241	58	Male	White	999	Unknown	0	10	Yes	None/Unknown	Married (including common law)	259	IV	TX	NX	M1	8140/3: Adenocarcinoma, NOS	No surgery	0	98	Alive or dead due to cancer	Dead
3453367	59	Female	White	15	Unknown	0	9	Yes	Beam radiation	Married (including common law)	251	III	T4	N1	M0	8500/3: Infiltrating duct carcinoma, NOS	No surgery	0	98	Alive or dead due to cancer	Dead
3453495	83	Male	Asian or Pacific Islander	48	Unknown	0	1	No/Unknown	None/Unknown	Married (including common law)	250	IV	T2	N0	M1	8140/3: Adenocarcinoma, NOS	No surgery	0	98	Alive or dead due to cancer	Dead
3453511	85	Female	Black	24	Unknown	0	1	No/Unknown	None/Unknown	Divorced	250	IV	TX	N1	M1	8140/3: Adenocarcinoma, NOS	No surgery	0	98	Alive or dead due to cancer	Dead
3453514	73	Female	Black	50	Unknown	0	1	Yes	None/Unknown	Divorced	251	IV	T2	N0	M1	8500/3: Infiltrating duct carcinoma, NOS	No surgery	0	98	Alive or dead due to cancer	Dead
3453668	43	Male	White	31	Unknown	0	10	Yes	None/Unknown	Married (including common law)	250	IV	T3	N0	M1	8140/3: Adenocarcinoma, NOS	No surgery	0	98	Alive or dead due to cancer	Dead
3453814	61	Female	White	50	Unknown	0	13	Yes	None/Unknown	Widowed	251	IV	T3	N1	M1	8140/3: Adenocarcinoma, NOS	No surgery	0	98	Alive or dead due to cancer	Dead
3454535	78	Female	White	999	Unknown	0	2	Yes	None/Unknown	Widowed	259	IV	T3	NX	M1	8140/3: Adenocarcinoma, NOS	No surgery	0	98	Alive or dead due to cancer	Dead
3454716	79	Female	White	52	Well differentiated; Grade I	30	2	No/Unknown	None/Unknown	Widowed	259	IIB	T3	N1	M0	8140/3: Adenocarcinoma, NOS	0.2-0.4	9	3	Alive or dead due to cancer	Dead
3454726	79	Male	White	58	Unknown	0	1	No/Unknown	None/Unknown	Married (including common law)	250	IV	T4	N0	M1	8140/3: Adenocarcinoma, NOS	No surgery	0	98	Alive or dead due to cancer	Dead
3454785	80	Female	Asian or Pacific Islander	43	Unknown	0	2	No/Unknown	None/Unknown	Married (including common law)	259	UNK Stage	TX	NX	MX	8500/3: Infiltrating duct carcinoma, NOS	No surgery	0	98	Alive or dead due to cancer	Dead
3454821	74	Female	White	999	Unknown	0	2	No/Unknown	None/Unknown	Separated	250	IV	TX	N0	M1	8140/3: Adenocarcinoma, NOS	No surgery	0	98	Alive or dead due to cancer	Dead
3454824	49	Male	White	21	Moderately differentiated; Grade II	37	18	Yes	Beam radiation	Married (including common law)	250	IIA	T3	N0	M0	8140/3: Adenocarcinoma, NOS	0	3	0	Alive or dead due to cancer	Dead
3455327	59	Male	White	70	Unknown	0	2	No/Unknown	None/Unknown	Married (including common law)	251	IV	T3	N1	M1	8140/3: Adenocarcinoma, NOS	No surgery	0	98	Alive or dead due to cancer	Dead
3456019	61	Male	White	999	Moderately differentiated; Grade II	0	1	No/Unknown	None/Unknown	Divorced	258	IV	TX	N0	M1	8500/3: Infiltrating duct carcinoma, NOS	No surgery	0	98	Alive or dead due to cancer	Dead
3456354	82	Female	White	30	Poorly differentiated; Grade III	37	13	No/Unknown	None/Unknown	Married (including common law)	250	IIA	T3	N0	M0	8140/3: Adenocarcinoma, NOS	0	6	0	Alive or dead due to cancer	Dead
3456568	44	Male	White	51	Poorly differentiated; Grade III	0	4	Yes	None/Unknown	Married (including common law)	250	IV	T3	N1	M1	8140/3: Adenocarcinoma, NOS	No surgery	0	98	Alive or dead due to cancer	Alive
3456614	78	Female	Black	999	Unknown	0	1	No/Unknown	None/Unknown	Widowed	259	IV	TX	N0	M1	8140/3: Adenocarcinoma, NOS	No surgery	0	98	Alive or dead due to cancer	Dead
3456800	67	Female	Asian or Pacific Islander	999	Unknown	0	8	Yes	None/Unknown	Married (including common law)	258	IV	T4	N0	M1	8140/3: Adenocarcinoma, NOS	No surgery	0	98	Alive or dead due to cancer	Dead
3456965	73	Male	White	53	Unknown	0	1	No/Unknown	None/Unknown	Married (including common law)	259	IV	T4	N0	M1	8140/3: Adenocarcinoma, NOS	No surgery	0	98	Alive or dead due to cancer	Dead
3456996	74	Female	Asian or Pacific Islander	25	Unknown	0	33	Yes	None/Unknown	Single (never married)	251	III	T4	N0	M0	8140/3: Adenocarcinoma, NOS	No surgery	0	98	Alive or dead due to cancer	Dead
3457408	52	Male	White	40	Well differentiated; Grade I	0	20	Yes	None/Unknown	Married (including common law)	252	IV	T2	N0	M1	8140/3: Adenocarcinoma, NOS	No surgery	0	98	Alive or dead due to cancer	Dead
3457439	76	Female	Asian or Pacific Islander	72	Unknown	0	1	Yes	None/Unknown	Widowed	259	IV	T2	N1	M1	8140/3: Adenocarcinoma, NOS	No surgery	0	98	Alive or dead due to cancer	Dead
3457449	79	Male	White	999	Unknown	0	2	No/Unknown	None/Unknown	Widowed	250	IV	TX	N0	M1	8140/3: Adenocarcinoma, NOS	No surgery	0	98	Alive or dead due to cancer	Dead
3457750	78	Male	White	39	Unknown	0	3	No/Unknown	None/Unknown	Widowed	258	IV	T2	N0	M1	8140/3: Adenocarcinoma, NOS	No surgery	0	98	Alive or dead due to cancer	Dead
3457986	73	Female	Asian or Pacific Islander	30	Moderately differentiated; Grade II	37	13	Yes	None/Unknown	Widowed	250	IIB	T3	N1	M0	8140/3: Adenocarcinoma, NOS	<=0.2	30	1	Alive or dead due to cancer	Dead
3457997	66	Male	White	26	Unknown	0	29	Yes	Beam radiation	Married (including common law)	250	IIA	T3	N0	M0	8140/3: Adenocarcinoma, NOS	No surgery	0	98	Alive or dead due to cancer	Dead
3458050	86	Female	White	50	Unknown	0	3	No/Unknown	None/Unknown	Widowed	250	IB	T2	N0	M0	8140/3: Adenocarcinoma, NOS	No surgery	0	98	Alive or dead due to cancer	Dead
3458067	90	Female	White	25	Unknown	0	1	No/Unknown	None/Unknown	Divorced	250	UNK Stage	TX	NX	MX	8140/3: Adenocarcinoma, NOS	No surgery	0	98	N/A not first tumor	Dead
3458178	74	Male	White	999	Unknown	0	4	Yes	Radiation, NOS method or source not specified	Married (including common law)	259	UNK Stage	T3	NX	MX	8140/3: Adenocarcinoma, NOS	No surgery	0	98	Alive or dead due to cancer	Dead
3458387	79	Female	White	999	Unknown	0	4	Yes	None/Unknown	Widowed	258	IV	TX	N0	M1	8500/3: Infiltrating duct carcinoma, NOS	No surgery	0	98	Alive or dead due to cancer	Dead
3458508	63	Female	Asian or Pacific Islander	20	Unknown	0	1	No/Unknown	None/Unknown	Married (including common law)	252	IV	T1	NX	M1	8140/3: Adenocarcinoma, NOS	No surgery	0	98	Alive or dead due to cancer	Dead
3458671	56	Male	White	25	Moderately differentiated; Grade II	37	23	Yes	None/Unknown	Married (including common law)	250	IIA	T3	N0	M0	8140/3: Adenocarcinoma, NOS	0	21	0	Alive or dead due to cancer	Dead
3458672	58	Male	Asian or Pacific Islander	50	Unknown	0	3	Yes	None/Unknown	Married (including common law)	251	IV	T2	N0	M1	8140/3: Adenocarcinoma, NOS	No surgery	0	98	Alive or dead due to cancer	Dead
3458736	63	Male	White	33	Well differentiated; Grade I	0	13	Yes	None/Unknown	Married (including common law)	250	IIB	T2	N1	M0	8140/3: Adenocarcinoma, NOS	No surgery	0	98	Alive or dead due to cancer	Dead
3458744	79	Female	White	84	Moderately differentiated; Grade II	0	3	Yes	None/Unknown	Widowed	252	IV	TX	N0	M1	8140/3: Adenocarcinoma, NOS	No surgery	0	98	Alive or dead due to cancer	Dead
3458921	86	Male	White	999	Unknown	0	2	No/Unknown	None/Unknown	Married (including common law)	250	IV	TX	N0	M1	8500/3: Infiltrating duct carcinoma, NOS	No surgery	0	98	Alive or dead due to cancer	Dead
3459054	68	Male	White	21	Moderately differentiated; Grade II	30	2	Yes	None/Unknown	Married (including common law)	259	IV	T4	N1	M1	8500/3: Infiltrating duct carcinoma, NOS	0.2-0.4	13	3	Alive or dead due to cancer	Dead
3459241	81	Male	White	40	Well differentiated; Grade I	0	5	Yes	Beam radiation	Divorced	250	III	T4	N0	M0	8140/3: Adenocarcinoma, NOS	No surgery	0	98	Alive or dead due to cancer	Dead
3459294	83	Male	Black	74	Unknown	0	1	No/Unknown	None/Unknown	Widowed	250	IIA	T3	N0	M0	8140/3: Adenocarcinoma, NOS	No surgery	0	98	Alive or dead due to cancer	Dead
3459341	54	Female	Black	999	Unknown	25	11	Yes	Beam radiation	Divorced	250	IV	T3	N0	M1	8140/3: Adenocarcinoma, NOS	0	1	0	Alive or dead due to cancer	Dead
3459356	89	Male	White	999	Unknown	0	6	No/Unknown	None/Unknown	Single (never married)	251	UNK Stage	TX	N0	M0	8140/3: Adenocarcinoma, NOS	No surgery	0	98	Alive or dead due to cancer	Dead
3459720	75	Female	White	40	Unknown	0	3	No/Unknown	None/Unknown	Married (including common law)	252	IV	T2	N1	M1	8140/3: Adenocarcinoma, NOS	No surgery	0	98	Alive or dead due to cancer	Dead
3459803	75	Female	White	45	Unknown	0	3	Yes	None/Unknown	Widowed	250	IV	T3	N0	M1	8140/3: Adenocarcinoma, NOS	No surgery	0	98	Alive or dead due to cancer	Dead
3459844	69	Female	White	35	Poorly differentiated; Grade III	0	2	No/Unknown	None/Unknown	Single (never married)	250	IV	T2	N0	M1	8140/3: Adenocarcinoma, NOS	No surgery	0	98	Alive or dead due to cancer	Dead
3459903	78	Female	Black	50	Poorly differentiated; Grade III	0	3	No/Unknown	None/Unknown	Widowed	250	IV	T2	NX	M1	8140/3: Adenocarcinoma, NOS	No surgery	0	98	Alive or dead due to cancer	Dead
3459922	80	Female	White	51	Moderately differentiated; Grade II	0	6	Yes	None/Unknown	Widowed	259	IV	TX	N0	M1	8140/3: Adenocarcinoma, NOS	No surgery	0	98	Alive or dead due to cancer	Dead
3459939	60	Male	White	17	Unknown	0	3	Yes	None/Unknown	Married (including common law)	257	IV	T1	NX	M1	8140/3: Adenocarcinoma, NOS	No surgery	0	98	Alive or dead due to cancer	Dead
3459944	78	Female	Black	30	Unknown	0	2	No/Unknown	None/Unknown	Widowed	252	IV	T2	NX	M1	8140/3: Adenocarcinoma, NOS	No surgery	0	98	Alive or dead due to cancer	Dead
3460268	81	Male	White	36	Unknown	0	1	No/Unknown	Beam radiation	Married (including common law)	259	IV	T2	N0	M1	8140/3: Adenocarcinoma, NOS	No surgery	0	98	Alive or dead due to cancer	Dead
3460457	73	Male	White	66	Unknown	0	2	Yes	None/Unknown	Married (including common law)	258	IV	T3	NX	M1	8140/3: Adenocarcinoma, NOS	No surgery	0	98	Alive or dead due to cancer	Dead
3460485	62	Male	Black	44	Unknown	0	12	Yes	Beam radiation	Divorced	250	III	T4	N0	M0	8140/3: Adenocarcinoma, NOS	No surgery	0	98	Alive or dead due to cancer	Dead
3460529	80	Female	White	999	Unknown	0	11	No/Unknown	None/Unknown	Widowed	250	UNK Stage	TX	NX	M0	8140/3: Adenocarcinoma, NOS	No surgery	0	98	Alive or dead due to cancer	Dead
3460750	59	Female	Asian or Pacific Islander	35	Unknown	37	11	Yes	Beam radiation	Married (including common law)	250	IIB	T3	N1	M0	8140/3: Adenocarcinoma, NOS	>0.4	11	7	Alive or dead due to cancer	Dead
3460778	54	Female	White	20	Moderately differentiated; Grade II	60	57	Yes	None/Unknown	Divorced	259	IIB	T3	N1	M0	8500/3: Infiltrating duct carcinoma, NOS	<=0.2	18	2	Alive or dead due to cancer	Dead
3460812	50	Male	White	29	Moderately differentiated; Grade II	37	23	Yes	Radiation, NOS method or source not specified	Married (including common law)	250	IIB	T3	N1	M0	8140/3: Adenocarcinoma, NOS	<=0.2	20	2	Alive or dead due to cancer	Dead
3460813	52	Male	White	45	Moderately differentiated; Grade II	0	7	Yes	None/Unknown	Single (never married)	250	IV	TX	N0	M1	8140/3: Adenocarcinoma, NOS	No surgery	0	98	Alive or dead due to cancer	Dead
3460815	47	Male	White	30	Moderately differentiated; Grade II	0	27	Yes	Beam radiation	Married (including common law)	250	III	T4	N0	M0	8140/3: Adenocarcinoma, NOS	No surgery	0	98	Alive or dead due to cancer	Dead
3460900	59	Male	White	0	Poorly differentiated; Grade III	0	1	No/Unknown	None/Unknown	Single (never married)	259	IV	T0	N0	M1	8140/3: Adenocarcinoma, NOS	No surgery	0	98	Alive or dead due to cancer	Dead
3461388	50	Male	Black	999	Poorly differentiated; Grade III	0	1	No/Unknown	None/Unknown	Married (including common law)	259	IV	TX	N0	M1	8140/3: Adenocarcinoma, NOS	No surgery	0	98	Alive or dead due to cancer	Dead
3461457	69	Female	Asian or Pacific Islander	33	Unknown	0	11	Yes	None/Unknown	Married (including common law)	250	IIA	T3	N0	M0	8140/3: Adenocarcinoma, NOS	No surgery	0	98	Alive or dead due to cancer	Dead
3461556	74	Male	White	32	Poorly differentiated; Grade III	30	10	Yes	Beam radiation	Married (including common law)	251	III	T4	N0	M0	8140/3: Adenocarcinoma, NOS	0	8	0	Alive or dead due to cancer	Dead
3461560	77	Male	White	0	Unknown	0	1	No/Unknown	None/Unknown	Widowed	259	IV	T0	NX	M1	8140/3: Adenocarcinoma, NOS	No surgery	0	98	Alive or dead due to cancer	Dead
3461637	85	Male	White	33	Poorly differentiated; Grade III	0	4	Yes	None/Unknown	Widowed	250	IIA	T3	N0	M0	8140/3: Adenocarcinoma, NOS	No surgery	0	98	Alive or dead due to cancer	Dead
3461848	65	Male	White	95	Poorly differentiated; Grade III	37	121	Yes	None/Unknown	Married (including common law)	252	IIA	T3	N0	M0	8140/3: Adenocarcinoma, NOS	0	7	0	Alive or dead due to cancer	Alive
3461960	55	Female	Black	37	Poorly differentiated; Grade III	37	20	No/Unknown	None/Unknown	Single (never married)	250	IIB	T3	N1	M0	8140/3: Adenocarcinoma, NOS	<=0.2	23	1	Alive or dead due to cancer	Dead
3462029	56	Male	White	999	Unknown	0	2	No/Unknown	None/Unknown	Single (never married)	250	IV	T3	N0	M1	8140/3: Adenocarcinoma, NOS	No surgery	0	98	Alive or dead due to cancer	Dead
3463225	84	Male	White	999	Unknown	0	1	No/Unknown	None/Unknown	Married (including common law)	258	IV	TX	NX	M1	8140/3: Adenocarcinoma, NOS	No surgery	0	98	Alive or dead due to cancer	Dead
3463515	51	Male	White	84	Well differentiated; Grade I	0	2	No/Unknown	None/Unknown	Married (including common law)	250	IIA	T3	N0	M0	8140/3: Adenocarcinoma, NOS	No surgery	0	98	Alive or dead due to cancer	Dead
3464318	98	Female	White	22	Unknown	0	3	No/Unknown	None/Unknown	Widowed	250	IB	T2	N0	M0	8140/3: Adenocarcinoma, NOS	No surgery	0	98	N/A not first tumor	Dead
3464449	78	Female	White	13	Moderately differentiated; Grade II	37	82	No/Unknown	None/Unknown	Widowed	250	IA	T1	N0	M0	8500/3: Infiltrating duct carcinoma, NOS	0	1	0	Dead (attributable to causes other than this cancer dx)	Dead
3465599	57	Male	White	999	Unknown	0	1	No/Unknown	None/Unknown	Married (including common law)	258	IV	TX	N0	M1	8500/3: Infiltrating duct carcinoma, NOS	No surgery	0	98	Alive or dead due to cancer	Dead
3466086	73	Female	Asian or Pacific Islander	50	Poorly differentiated; Grade III	37	4	No/Unknown	None/Unknown	Widowed	250	IV	T3	N0	M1	8140/3: Adenocarcinoma, NOS	0	7	0	Alive or dead due to cancer	Dead
3466422	61	Male	White	36	Unknown	0	9	Yes	None/Unknown	Married (including common law)	250	IV	T3	N1	M1	8140/3: Adenocarcinoma, NOS	No surgery	0	98	Alive or dead due to cancer	Dead
3466865	56	Male	White	57	Unknown	0	8	Yes	None/Unknown	Single (never married)	250	IV	T4	N0	M1	8140/3: Adenocarcinoma, NOS	No surgery	0	98	Alive or dead due to cancer	Dead
3467358	40	Female	White	30	Poorly differentiated; Grade III	0	6	No/Unknown	None/Unknown	Single (never married)	250	IV	T3	N1	M1	8140/3: Adenocarcinoma, NOS	No surgery	0	98	Alive or dead due to cancer	Dead
3467497	73	Female	Asian or Pacific Islander	25	Poorly differentiated; Grade III	0	9	Yes	None/Unknown	Widowed	250	IV	T2	N1	M1	8140/3: Adenocarcinoma, NOS	No surgery	0	98	Alive or dead due to cancer	Dead
3467530	51	Male	White	50	Unknown	0	3	No/Unknown	None/Unknown	Married (including common law)	250	UNK Stage	T4	N1	MX	8140/3: Adenocarcinoma, NOS	No surgery	0	98	Alive or dead due to cancer	Dead
3467698	72	Female	White	30	Unknown	0	4	Yes	None/Unknown	Single (never married)	259	IV	T4	N0	M1	8500/3: Infiltrating duct carcinoma, NOS	No surgery	0	98	Alive or dead due to cancer	Dead
3467971	58	Male	White	23	Poorly differentiated; Grade III	37	116	Yes	None/Unknown	Widowed	250	IIB	T3	N1	M0	8140/3: Adenocarcinoma, NOS	<=0.2	9	1	Alive or dead due to cancer	Alive
3468254	54	Female	White	33	Unknown	0	34	Yes	Beam radiation	Married (including common law)	258	III	T4	N0	M0	8140/3: Adenocarcinoma, NOS	No surgery	0	98	Alive or dead due to cancer	Dead
3468307	94	Female	White	21	Unknown	0	7	No/Unknown	None/Unknown	Widowed	250	IB	T2	N0	M0	8140/3: Adenocarcinoma, NOS	No surgery	0	98	N/A not first tumor	Dead
3468346	62	Male	White	50	Unknown	0	4	No/Unknown	None/Unknown	Single (never married)	250	III	T4	N1	M0	8140/3: Adenocarcinoma, NOS	0.2-0.4	4	1	Alive or dead due to cancer	Dead
3468363	76	Female	White	78	Moderately differentiated; Grade II	0	12	Yes	Beam radiation	Widowed	252	IV	T4	N0	M1	8140/3: Adenocarcinoma, NOS	No surgery	0	98	Alive or dead due to cancer	Dead
3468424	55	Male	White	25	Poorly differentiated; Grade III	37	47	Yes	Beam radiation	Married (including common law)	250	IIB	T3	N1	M0	8500/3: Infiltrating duct carcinoma, NOS	<=0.2	6	1	Alive or dead due to cancer	Dead
3468649	38	Male	Asian or Pacific Islander	24	Moderately differentiated; Grade II	0	19	Yes	None/Unknown	Married (including common law)	251	IV	T3	N0	M1	8140/3: Adenocarcinoma, NOS	No surgery	0	98	Alive or dead due to cancer	Dead
3468819	57	Male	White	41	Poorly differentiated; Grade III	0	4	Yes	None/Unknown	Single (never married)	250	IV	T3	N0	M1	8500/3: Infiltrating duct carcinoma, NOS	No surgery	0	98	Alive or dead due to cancer	Dead
3469107	49	Female	White	42	Unknown	0	6	Yes	None/Unknown	Married (including common law)	250	IV	T3	N1	M1	8140/3: Adenocarcinoma, NOS	No surgery	0	98	Alive or dead due to cancer	Dead
3469359	58	Male	Asian or Pacific Islander	32	Unknown	0	3	Yes	None/Unknown	Married (including common law)	250	IV	T3	N0	M1	8140/3: Adenocarcinoma, NOS	No surgery	0	98	Alive or dead due to cancer	Dead
3469416	62	Male	White	65	Unknown	0	2	Yes	None/Unknown	Married (including common law)	252	IV	T4	N0	M1	8140/3: Adenocarcinoma, NOS	No surgery	0	98	Alive or dead due to cancer	Dead
3469558	57	Female	Asian or Pacific Islander	999	Unknown	0	36	No/Unknown	None/Unknown	Married (including common law)	259	IV	TX	NX	M1	8140/3: Adenocarcinoma, NOS	No surgery	0	98	Alive or dead due to cancer	Dead
3469871	62	Male	White	999	Moderately differentiated; Grade II	0	2	Yes	None/Unknown	Divorced	251	IV	T3	N0	M1	8140/3: Adenocarcinoma, NOS	No surgery	0	98	Alive or dead due to cancer	Dead
3470017	49	Male	White	21	Poorly differentiated; Grade III	70	25	Yes	None/Unknown	Married (including common law)	250	IIA	T3	N0	M0	8140/3: Adenocarcinoma, NOS	0	16	0	Alive or dead due to cancer	Dead
3470032	72	Male	White	55	Poorly differentiated; Grade III	0	23	Yes	Beam radiation	Married (including common law)	253	III	T4	N1	M0	8140/3: Adenocarcinoma, NOS	No surgery	0	98	Alive or dead due to cancer	Dead
3470052	59	Female	Asian or Pacific Islander	45	Unknown	0	6	Yes	None/Unknown	Married (including common law)	250	IIA	T3	N0	M0	8140/3: Adenocarcinoma, NOS	No surgery	0	98	Alive or dead due to cancer	Dead
3470150	57	Female	White	30	Unknown	0	8	Yes	None/Unknown	Married (including common law)	250	III	T4	N0	M0	8140/3: Adenocarcinoma, NOS	No surgery	0	98	Alive or dead due to cancer	Dead
3470541	54	Male	White	20	Unknown	0	4	No/Unknown	None/Unknown	Divorced	250	IIA	T3	N0	M0	8140/3: Adenocarcinoma, NOS	No surgery	0	98	Alive or dead due to cancer	Dead
3470571	51	Male	White	28	Well differentiated; Grade I	0	14	Yes	Beam radiation	Married (including common law)	251	III	T4	N0	M0	8140/3: Adenocarcinoma, NOS	No surgery	0	98	Alive or dead due to cancer	Dead
3470830	65	Female	White	30	Poorly differentiated; Grade III	37	8	No/Unknown	None/Unknown	Single (never married)	250	IIB	T3	N1	M0	8500/3: Infiltrating duct carcinoma, NOS	<=0.2	10	1	Alive or dead due to cancer	Dead
3471313	79	Male	White	90	Unknown	0	1	No/Unknown	None/Unknown	Married (including common law)	250	IV	T3	N0	M1	8140/3: Adenocarcinoma, NOS	No surgery	0	98	Alive or dead due to cancer	Dead
3471978	78	Female	White	35	Moderately differentiated; Grade II	30	1	No/Unknown	None/Unknown	Widowed	252	IIA	T3	N0	M0	8500/3: Infiltrating duct carcinoma, NOS	0	2	0	Alive or dead due to cancer	Dead
3472555	86	Female	White	35	Well differentiated; Grade I	0	9	Yes	None/Unknown	Married (including common law)	250	IB	T2	N0	M0	8140/3: Adenocarcinoma, NOS	No surgery	0	98	Alive or dead due to cancer	Dead
3472739	64	Male	White	52	Unknown	0	33	Yes	Beam radiation	Married (including common law)	250	IIA	T3	N0	M0	8140/3: Adenocarcinoma, NOS	No surgery	0	98	Alive or dead due to cancer	Dead
3473313	75	Male	Asian or Pacific Islander	80	Unknown	0	10	Yes	None/Unknown	Married (including common law)	250	IV	T2	N0	M1	8140/3: Adenocarcinoma, NOS	No surgery	0	98	Alive or dead due to cancer	Dead
3473610	64	Male	White	22	Moderately differentiated; Grade II	37	119	Yes	None/Unknown	Married (including common law)	250	IB	T2	N0	M0	8500/3: Infiltrating duct carcinoma, NOS	0	1	0	Alive or dead due to cancer	Alive
3473613	81	Female	Asian or Pacific Islander	55	Unknown	0	5	Yes	None/Unknown	Divorced	250	IV	T2	NX	M1	8140/3: Adenocarcinoma, NOS	No surgery	0	98	Alive or dead due to cancer	Dead
3473614	84	Male	Asian or Pacific Islander	44	Unknown	0	1	No/Unknown	None/Unknown	Married (including common law)	250	IIA	T3	N0	M0	8140/3: Adenocarcinoma, NOS	No surgery	0	98	Dead (missing/unknown COD)	Dead
3473616	75	Female	White	27	Moderately differentiated; Grade II	0	14	No/Unknown	None/Unknown	Divorced	251	UNK Stage	T2	N1	MX	8140/3: Adenocarcinoma, NOS	No surgery	0	98	Alive or dead due to cancer	Dead
3473621	96	Female	White	25	Unknown	0	7	No/Unknown	None/Unknown	Single (never married)	250	IB	T2	N0	M0	8140/3: Adenocarcinoma, NOS	No surgery	0	98	Alive or dead due to cancer	Dead
3473644	50	Male	White	999	Unknown	0	1	Yes	None/Unknown	Divorced	259	IV	TX	NX	M1	8140/3: Adenocarcinoma, NOS	No surgery	0	98	Alive or dead due to cancer	Dead
3473647	69	Female	White	999	Unknown	0	7	Yes	None/Unknown	Widowed	250	IV	TX	N0	M1	8140/3: Adenocarcinoma, NOS	No surgery	0	98	Alive or dead due to cancer	Dead
3473650	60	Male	Black	53	Moderately differentiated; Grade II	0	7	Yes	None/Unknown	Single (never married)	250	IV	T2	N0	M1	8140/3: Adenocarcinoma, NOS	No surgery	0	98	Alive or dead due to cancer	Dead
3473654	65	Male	White	40	Well differentiated; Grade I	0	15	Yes	None/Unknown	Separated	250	UNK Stage	T3	NX	MX	8140/3: Adenocarcinoma, NOS	No surgery	0	98	Alive or dead due to cancer	Dead
3473749	79	Male	White	45	Moderately differentiated; Grade II	0	5	Yes	None/Unknown	Married (including common law)	251	IIB	T2	N1	M0	8140/3: Adenocarcinoma, NOS	No surgery	0	98	Alive or dead due to cancer	Dead
3473800	79	Female	Asian or Pacific Islander	150	Moderately differentiated; Grade II	0	10	No/Unknown	None/Unknown	Married (including common law)	252	IV	T3	NX	M1	8140/3: Adenocarcinoma, NOS	No surgery	0	98	Alive or dead due to cancer	Dead
3474001	56	Female	White	40	Moderately differentiated; Grade II	60	16	No/Unknown	None/Unknown	Divorced	250	IIB	T3	N1	M0	8500/3: Infiltrating duct carcinoma, NOS	<=0.2	22	2	Alive or dead due to cancer	Dead
3474014	66	Female	White	65	Unknown	0	9	Yes	None/Unknown	Divorced	250	IV	T4	N1	M1	8140/3: Adenocarcinoma, NOS	>0.4	1	1	Alive or dead due to cancer	Dead
3474016	66	Female	White	67	Unknown	0	7	Yes	Beam radiation	Married (including common law)	251	IV	T4	N0	M1	8140/3: Adenocarcinoma, NOS	No surgery	0	98	Alive or dead due to cancer	Dead
3474209	44	Female	Black	35	Moderately differentiated; Grade II	37	115	Yes	Beam radiation	Married (including common law)	250	IIB	T2	N1	M0	8140/3: Adenocarcinoma, NOS	<=0.2	16	3	Alive or dead due to cancer	Alive
3474469	61	Male	White	20	Poorly differentiated; Grade III	0	18	No/Unknown	Beam radiation	Married (including common law)	259	IIA	T3	N0	M0	8140/3: Adenocarcinoma, NOS	No surgery	0	98	Alive or dead due to cancer	Dead
3474610	64	Male	Black	39	Unknown	0	1	No/Unknown	None/Unknown	Single (never married)	251	IV	T2	N0	M1	8140/3: Adenocarcinoma, NOS	No surgery	0	98	Alive or dead due to cancer	Dead
3474913	58	Female	Asian or Pacific Islander	76	Poorly differentiated; Grade III	0	1	No/Unknown	None/Unknown	Married (including common law)	251	III	T4	N1	M0	8140/3: Adenocarcinoma, NOS	No surgery	0	98	Alive or dead due to cancer	Dead
3474987	49	Male	White	20	Moderately differentiated; Grade II	37	39	Yes	Beam radiation	Married (including common law)	250	IIB	T3	N1	M0	8500/3: Infiltrating duct carcinoma, NOS	<=0.2	15	2	Alive or dead due to cancer	Dead
3475450	67	Male	White	15	Unknown	0	2	No/Unknown	None/Unknown	Single (never married)	252	IV	T1	N0	M1	8140/3: Adenocarcinoma, NOS	No surgery	0	98	Alive or dead due to cancer	Dead
3475497	80	Male	White	999	Unknown	0	4	Yes	None/Unknown	Married (including common law)	259	IV	TX	NX	M1	8140/3: Adenocarcinoma, NOS	No surgery	0	98	Alive or dead due to cancer	Dead
3475673	67	Female	White	42	Moderately differentiated; Grade II	37	14	No/Unknown	None/Unknown	Single (never married)	250	IIB	T3	N1	M0	8500/3: Infiltrating duct carcinoma, NOS	<=0.2	39	2	Alive or dead due to cancer	Alive
3475996	63	Female	White	15	Moderately differentiated; Grade II	37	17	Yes	None/Unknown	Married (including common law)	250	IIB	T3	N1	M0	8140/3: Adenocarcinoma, NOS	<=0.2	11	2	Alive or dead due to cancer	Dead
3476215	70	Male	Asian or Pacific Islander	21	Poorly differentiated; Grade III	37	19	Yes	Beam radiation	Married (including common law)	250	IB	T2	N0	M0	8140/3: Adenocarcinoma, NOS	0	8	0	Alive or dead due to cancer	Dead
3476246	74	Female	Asian or Pacific Islander	41	Moderately differentiated; Grade II	0	1	No/Unknown	None/Unknown	Widowed	252	IV	TX	N0	M1	8140/3: Adenocarcinoma, NOS	No surgery	0	98	Alive or dead due to cancer	Dead
3476477	75	Female	White	38	Unknown	0	2	No/Unknown	None/Unknown	Divorced	252	IV	T3	N0	M1	8140/3: Adenocarcinoma, NOS	No surgery	0	98	Dead (missing/unknown COD)	Dead
3476489	65	Male	White	999	Poorly differentiated; Grade III	0	1	Yes	None/Unknown	Married (including common law)	259	IV	TX	NX	M1	8140/3: Adenocarcinoma, NOS	No surgery	0	98	Alive or dead due to cancer	Dead
3477253	82	Female	White	35	Moderately differentiated; Grade II	37	8	Yes	Radiation, NOS method or source not specified	Widowed	250	IIB	T3	N1	M0	8500/3: Infiltrating duct carcinoma, NOS	<=0.2	13	2	Alive or dead due to cancer	Dead
3477308	69	Male	White	120	Undifferentiated; anaplastic; Grade IV	35	2	Yes	Beam radiation	Widowed	259	IIA	T3	N0	M0	8140/3: Adenocarcinoma, NOS	0	4	0	Alive or dead due to cancer	Dead
3477934	75	Female	White	22	Well differentiated; Grade I	36	62	Yes	Beam radiation	Widowed	250	IB	T2	N0	M0	8500/3: Infiltrating duct carcinoma, NOS	0	3	0	Alive or dead due to cancer	Dead
3478205	67	Male	Asian or Pacific Islander	30	Unknown	0	3	Yes	None/Unknown	Married (including common law)	250	IV	T3	N0	M1	8140/3: Adenocarcinoma, NOS	No surgery	0	98	Alive or dead due to cancer	Dead
3478260	54	Male	White	35	Moderately differentiated; Grade II	36	8	Yes	None/Unknown	Married (including common law)	251	IV	T3	N1	M1	8500/3: Infiltrating duct carcinoma, NOS	<=0.2	6	1	Alive or dead due to cancer	Dead
3478720	60	Female	White	999	Moderately differentiated; Grade II	0	4	Yes	None/Unknown	Married (including common law)	250	UNK Stage	TX	NX	MX	8500/3: Infiltrating duct carcinoma, NOS	0	2	0	Alive or dead due to cancer	Dead
3478767	68	Male	Asian or Pacific Islander	40	Unknown	0	7	Yes	None/Unknown	Married (including common law)	251	IV	T2	N0	M1	8140/3: Adenocarcinoma, NOS	No surgery	0	98	Alive or dead due to cancer	Dead
3478886	87	Male	White	35	Unknown	0	10	Yes	None/Unknown	Divorced	250	IV	T3	N0	M1	8140/3: Adenocarcinoma, NOS	No surgery	0	98	Alive or dead due to cancer	Dead
3479591	76	Female	White	49	Unknown	0	2	No/Unknown	None/Unknown	Widowed	250	IV	T3	N1	M1	8140/3: Adenocarcinoma, NOS	No surgery	0	98	Alive or dead due to cancer	Dead
3479978	71	Female	Black	18	Poorly differentiated; Grade III	30	26	No/Unknown	None/Unknown	Married (including common law)	259	IIB	T1	N1	M0	8140/3: Adenocarcinoma, NOS	<=0.2	33	1	Alive or dead due to cancer	Dead
3480352	76	Female	White	38	Poorly differentiated; Grade III	0	4	No/Unknown	None/Unknown	Married (including common law)	250	IV	TX	N0	M1	8140/3: Adenocarcinoma, NOS	No surgery	0	98	Alive or dead due to cancer	Dead
3480466	60	Male	White	999	Unknown	0	1	No/Unknown	None/Unknown	Married (including common law)	259	IV	T3	N0	M1	8500/3: Infiltrating duct carcinoma, NOS	No surgery	0	98	Dead (attributable to causes other than this cancer dx)	Dead
3480775	45	Male	White	40	Poorly differentiated; Grade III	30	27	Yes	Beam radiation	Married (including common law)	251	III	T4	N0	M0	8500/3: Infiltrating duct carcinoma, NOS	0	7	0	Alive or dead due to cancer	Dead
3480868	80	Female	Asian or Pacific Islander	62	Unknown	0	1	No/Unknown	Beam radiation	Single (never married)	252	IV	T4	N0	M1	8140/3: Adenocarcinoma, NOS	No surgery	0	98	Alive or dead due to cancer	Dead
3480883	63	Male	White	40	Poorly differentiated; Grade III	37	36	Yes	None/Unknown	Married (including common law)	250	IIB	T2	N1	M0	8140/3: Adenocarcinoma, NOS	<=0.2	20	3	Alive or dead due to cancer	Dead
3481322	57	Male	White	59	Unknown	0	11	Yes	None/Unknown	Married (including common law)	250	IIB	T3	N1	M0	8140/3: Adenocarcinoma, NOS	No surgery	0	98	Alive or dead due to cancer	Dead
3481549	81	Female	Asian or Pacific Islander	999	Poorly differentiated; Grade III	0	1	Yes	None/Unknown	Married (including common law)	259	IV	T3	N1	M1	8140/3: Adenocarcinoma, NOS	No surgery	0	98	Alive or dead due to cancer	Dead
3481667	48	Male	White	20	Well differentiated; Grade I	70	92	Yes	None/Unknown	Single (never married)	250	IIB	T1	N1	M0	8140/3: Adenocarcinoma, NOS	<=0.2	25	1	Alive or dead due to cancer	Dead
3482042	85	Female	White	25	Unknown	0	1	No/Unknown	None/Unknown	Widowed	250	IB	T2	N0	M0	8140/3: Adenocarcinoma, NOS	No surgery	0	98	Alive or dead due to cancer	Dead
3482227	64	Male	Asian or Pacific Islander	40	Poorly differentiated; Grade III	0	27	Yes	Beam radiation	Single (never married)	250	IIB	T2	N1	M0	8140/3: Adenocarcinoma, NOS	No surgery	0	98	Alive or dead due to cancer	Dead
3482236	71	Female	White	46	Moderately differentiated; Grade II	0	1	No/Unknown	None/Unknown	Widowed	251	IV	T3	NX	M1	8140/3: Adenocarcinoma, NOS	No surgery	0	98	Alive or dead due to cancer	Dead
3482411	63	Male	White	60	Unknown	0	11	Yes	None/Unknown	Married (including common law)	250	IV	T3	N0	M1	8140/3: Adenocarcinoma, NOS	No surgery	0	98	Alive or dead due to cancer	Dead
3482414	71	Male	White	60	Unknown	0	1	No/Unknown	None/Unknown	Married (including common law)	252	IV	T3	N0	M1	8140/3: Adenocarcinoma, NOS	No surgery	0	98	Alive or dead due to cancer	Dead
3482425	47	Male	White	35	Moderately differentiated; Grade II	60	41	Yes	Beam radiation	Single (never married)	250	IIB	T3	N1	M0	8500/3: Infiltrating duct carcinoma, NOS	>0.4	21	10	Dead (attributable to causes other than this cancer dx)	Dead
3482439	50	Male	White	25	Poorly differentiated; Grade III	36	19	Yes	None/Unknown	Married (including common law)	257	IV	T2	N1	M1	8500/3: Infiltrating duct carcinoma, NOS	>0.4	24	10	Alive or dead due to cancer	Dead
3482535	60	Male	White	55	Unknown	0	10	Yes	None/Unknown	Divorced	258	III	T4	NX	M0	8140/3: Adenocarcinoma, NOS	No surgery	0	98	Alive or dead due to cancer	Dead
3482794	82	Female	White	999	Unknown	0	22	No/Unknown	None/Unknown	Widowed	250	UNK Stage	TX	N0	M0	8140/3: Adenocarcinoma, NOS	No surgery	0	98	Alive or dead due to cancer	Dead
3482808	71	Female	White	39	Unknown	0	6	No/Unknown	None/Unknown	Widowed	250	IIB	T3	N1	M0	8140/3: Adenocarcinoma, NOS	No surgery	0	98	Alive or dead due to cancer	Dead
3482840	62	Male	White	39	Unknown	0	6	Yes	None/Unknown	Married (including common law)	250	IV	T2	N1	M1	8140/3: Adenocarcinoma, NOS	No surgery	0	98	Alive or dead due to cancer	Dead
3482853	77	Female	White	28	Unknown	0	8	Yes	Beam radiation	Married (including common law)	252	IB	T2	N0	M0	8140/3: Adenocarcinoma, NOS	No surgery	0	98	Alive or dead due to cancer	Dead
3482858	58	Male	White	50	Moderately differentiated; Grade II	0	2	Yes	Beam radiation	Married (including common law)	250	IV	T2	N1	M1	8140/3: Adenocarcinoma, NOS	No surgery	0	98	Alive or dead due to cancer	Dead
3482999	72	Female	White	999	Unknown	0	2	Yes	None/Unknown	Widowed	250	IV	T4	NX	M1	8140/3: Adenocarcinoma, NOS	No surgery	0	98	Alive or dead due to cancer	Dead
3483019	82	Male	Asian or Pacific Islander	38	Unknown	0	1	No/Unknown	None/Unknown	Married (including common law)	251	IV	T2	N1	M1	8140/3: Adenocarcinoma, NOS	No surgery	0	98	Alive or dead due to cancer	Dead
3483029	82	Female	White	28	Unknown	0	24	Yes	Radiation, NOS method or source not specified	Divorced	250	IIB	T2	N1	M0	8140/3: Adenocarcinoma, NOS	No surgery	0	98	Alive or dead due to cancer	Dead
3483104	67	Male	White	999	Unknown	0	2	No/Unknown	None/Unknown	Married (including common law)	258	UNK Stage	TX	N0	M0	8140/3: Adenocarcinoma, NOS	No surgery	0	98	Alive or dead due to cancer	Dead
3483279	80	Male	White	22	Poorly differentiated; Grade III	36	27	No/Unknown	None/Unknown	Married (including common law)	259	IB	T2	N0	M0	8500/3: Infiltrating duct carcinoma, NOS	0	9	0	Alive or dead due to cancer	Dead
3483280	74	Male	White	50	Unknown	0	1	Yes	None/Unknown	Single (never married)	250	IV	T2	N0	M1	8140/3: Adenocarcinoma, NOS	No surgery	0	98	Alive or dead due to cancer	Dead
3483292	62	Male	White	54	Poorly differentiated; Grade III	0	1	Yes	None/Unknown	Married (including common law)	258	IV	T3	N1	M1	8140/3: Adenocarcinoma, NOS	No surgery	0	98	Alive or dead due to cancer	Dead
3483349	79	Male	White	30	Moderately differentiated; Grade II	36	18	Yes	None/Unknown	Married (including common law)	250	IIB	T3	N1	M0	8140/3: Adenocarcinoma, NOS	<=0.2	16	3	Alive or dead due to cancer	Dead
3483765	75	Female	White	40	Moderately differentiated; Grade II	30	5	No/Unknown	None/Unknown	Divorced	252	IIB	T3	N1	M0	8140/3: Adenocarcinoma, NOS	0.2-0.4	6	2	Alive or dead due to cancer	Dead
3484242	80	Male	White	999	Unknown	0	3	Yes	None/Unknown	Widowed	259	IV	TX	NX	M1	8140/3: Adenocarcinoma, NOS	No surgery	0	98	Alive or dead due to cancer	Dead
3484839	80	Female	White	37	Unknown	0	1	No/Unknown	None/Unknown	Married (including common law)	252	IV	T3	N0	M1	8140/3: Adenocarcinoma, NOS	No surgery	0	98	Alive or dead due to cancer	Dead
3484917	58	Male	Black	43	Unknown	0	12	Yes	Beam radiation	Married (including common law)	250	IIA	T3	N0	M0	8500/3: Infiltrating duct carcinoma, NOS	No surgery	0	98	Alive or dead due to cancer	Dead
3485004	53	Male	White	35	Unknown	0	1	Yes	None/Unknown	Married (including common law)	251	IV	T2	N1	M1	8140/3: Adenocarcinoma, NOS	No surgery	0	98	Alive or dead due to cancer	Dead
3485128	69	Female	White	33	Moderately differentiated; Grade II	0	3	No/Unknown	None/Unknown	Widowed	250	IV	T2	N1	M1	8500/3: Infiltrating duct carcinoma, NOS	No surgery	0	98	Alive or dead due to cancer	Dead
3485269	59	Female	Black	30	Poorly differentiated; Grade III	37	114	No/Unknown	Beam radiation	Divorced	257	UNK Stage	T3	N0	MX	8140/3: Adenocarcinoma, NOS	No surgery	0	98	Alive or dead due to cancer	Alive
3485297	60	Female	White	13	Moderately differentiated; Grade II	37	11	Yes	None/Unknown	Divorced	250	IIB	T3	N1	M0	8500/3: Infiltrating duct carcinoma, NOS	<=0.2	13	1	Alive or dead due to cancer	Dead
3485369	90	Female	White	40	Unknown	0	1	No/Unknown	None/Unknown	Married (including common law)	250	IV	T3	N1	M1	8140/3: Adenocarcinoma, NOS	No surgery	0	98	Alive or dead due to cancer	Dead
3485380	37	Female	White	22	Poorly differentiated; Grade III	40	5	Yes	None/Unknown	Married (including common law)	257	IIB	T3	N1	M0	8500/3: Infiltrating duct carcinoma, NOS	<=0.2	18	2	Alive or dead due to cancer	Dead
3485422	54	Male	Asian or Pacific Islander	56	Moderately differentiated; Grade II	0	7	Yes	Beam radiation	Married (including common law)	250	IIA	T3	N0	M0	8140/3: Adenocarcinoma, NOS	No surgery	0	98	Alive or dead due to cancer	Dead
3485430	78	Male	White	999	Unknown	0	4	Yes	None/Unknown	Widowed	259	IV	TX	N1	M1	8140/3: Adenocarcinoma, NOS	No surgery	0	98	Alive or dead due to cancer	Dead
3485466	77	Female	Asian or Pacific Islander	0	Unknown	0	1	Yes	None/Unknown	Widowed	259	IV	T0	N1	M1	8140/3: Adenocarcinoma, NOS	No surgery	0	98	Alive or dead due to cancer	Dead
3485486	43	Male	White	25	Unknown	0	10	Yes	None/Unknown	Separated	250	IIA	T3	N0	M0	8140/3: Adenocarcinoma, NOS	0	1	0	Alive or dead due to cancer	Dead
3485839	68	Male	White	20	Moderately differentiated; Grade II	0	10	Yes	Beam radiation	Married (including common law)	250	IIA	T3	N0	M0	8500/3: Infiltrating duct carcinoma, NOS	0	3	0	Alive or dead due to cancer	Dead
3486179	86	Female	Asian or Pacific Islander	30	Unknown	0	20	No/Unknown	None/Unknown	Married (including common law)	250	IB	T2	N0	M0	8500/3: Infiltrating duct carcinoma, NOS	No surgery	0	98	Alive or dead due to cancer	Dead
3486274	41	Male	White	18	Well differentiated; Grade I	35	99	Yes	None/Unknown	Married (including common law)	250	IIA	T3	N0	M0	8140/3: Adenocarcinoma, NOS	0	24	0	Alive or dead due to cancer	Dead
3486600	75	Female	White	21	Poorly differentiated; Grade III	0	2	No/Unknown	None/Unknown	Divorced	250	IV	T2	N0	M1	8140/3: Adenocarcinoma, NOS	No surgery	0	98	Alive or dead due to cancer	Dead
3486712	89	Female	White	18	Well differentiated; Grade I	60	73	No/Unknown	None/Unknown	Single (never married)	259	IIA	T3	N0	M0	8140/3: Adenocarcinoma, NOS	0	7	0	Alive or dead due to cancer	Dead
3487060	61	Male	White	999	Unknown	0	17	Yes	None/Unknown	Married (including common law)	259	IV	TX	N1	M1	8140/3: Adenocarcinoma, NOS	No surgery	0	98	Alive or dead due to cancer	Dead
3487132	83	Male	White	26	Moderately differentiated; Grade II	36	1	No/Unknown	None/Unknown	Single (never married)	250	IV	T3	N1	M1	8140/3: Adenocarcinoma, NOS	<=0.2	14	1	Alive or dead due to cancer	Dead
3487250	81	Male	White	44	Unknown	0	15	No/Unknown	None/Unknown	Married (including common law)	250	III	T4	NX	M0	8140/3: Adenocarcinoma, NOS	No surgery	0	98	Alive or dead due to cancer	Dead
3487569	75	Female	Asian or Pacific Islander	999	Unknown	0	3	No/Unknown	None/Unknown	Widowed	250	UNK Stage	TX	NX	MX	8140/3: Adenocarcinoma, NOS	No surgery	0	98	Dead (missing/unknown COD)	Dead
3487751	81	Female	White	24	Poorly differentiated; Grade III	0	4	Yes	Beam radiation	Married (including common law)	251	IV	TX	NX	M1	8140/3: Adenocarcinoma, NOS	No surgery	0	98	Alive or dead due to cancer	Dead
3487764	76	Female	Asian or Pacific Islander	30	Moderately differentiated; Grade II	36	110	Yes	None/Unknown	Separated	250	IIB	T3	N1	M0	8500/3: Infiltrating duct carcinoma, NOS	0.2-0.4	13	4	Alive or dead due to cancer	Alive
3487908	58	Male	White	103	Unknown	0	1	No/Unknown	None/Unknown	Married (including common law)	252	IV	T2	NX	M1	8140/3: Adenocarcinoma, NOS	No surgery	0	98	Alive or dead due to cancer	Dead
3488079	59	Male	White	0	Unknown	0	3	Yes	Beam radiation	Married (including common law)	259	IV	T0	N1	M1	8140/3: Adenocarcinoma, NOS	No surgery	0	98	Alive or dead due to cancer	Dead
3488429	57	Male	White	999	Moderately differentiated; Grade II	25	3	No/Unknown	None/Unknown	Single (never married)	253	UNK Stage	TX	N0	M0	8140/3: Adenocarcinoma, NOS	No surgery	0	98	Alive or dead due to cancer	Dead
3488636	70	Male	White	999	Well differentiated; Grade I	0	20	Yes	Beam radiation	Married (including common law)	250	UNK Stage	TX	N0	M0	8500/3: Infiltrating duct carcinoma, NOS	No surgery	0	98	Alive or dead due to cancer	Dead
3488668	70	Female	White	31	Unknown	0	3	Yes	None/Unknown	Divorced	251	IV	T3	NX	M1	8140/3: Adenocarcinoma, NOS	No surgery	0	98	Alive or dead due to cancer	Dead
3488792	79	Female	White	27	Well differentiated; Grade I	37	22	Yes	None/Unknown	Widowed	250	IB	T2	N0	M0	8140/3: Adenocarcinoma, NOS	0	15	0	Alive or dead due to cancer	Dead
3489117	65	Male	White	45	Moderately differentiated; Grade II	0	43	Yes	Beam radiation	Married (including common law)	252	III	T4	N0	M0	8140/3: Adenocarcinoma, NOS	No surgery	0	98	Alive or dead due to cancer	Dead
3489249	60	Male	White	28	Unknown	0	16	Yes	None/Unknown	Married (including common law)	250	III	T4	N0	M0	8140/3: Adenocarcinoma, NOS	0	1	0	Alive or dead due to cancer	Dead
3489505	72	Male	White	47	Moderately differentiated; Grade II	0	29	Yes	None/Unknown	Single (never married)	251	IV	T2	N0	M1	8500/3: Infiltrating duct carcinoma, NOS	No surgery	0	98	Alive or dead due to cancer	Dead
3489671	70	Male	White	30	Unknown	0	3	Yes	None/Unknown	Married (including common law)	250	IV	T3	N1	M1	8140/3: Adenocarcinoma, NOS	No surgery	0	98	Alive or dead due to cancer	Dead
3489892	58	Male	White	90	Unknown	0	11	No/Unknown	None/Unknown	Married (including common law)	251	IV	T2	N0	M1	8140/3: Adenocarcinoma, NOS	No surgery	0	98	Alive or dead due to cancer	Dead
3490243	86	Male	White	35	Unknown	0	7	Yes	None/Unknown	Single (never married)	251	III	T4	N0	M0	8140/3: Adenocarcinoma, NOS	No surgery	0	98	Alive or dead due to cancer	Dead
3490482	73	Male	Asian or Pacific Islander	999	Unknown	0	3	No/Unknown	None/Unknown	Married (including common law)	259	III	T4	N1	M0	8140/3: Adenocarcinoma, NOS	No surgery	0	98	Alive or dead due to cancer	Dead
3490514	70	Female	White	40	Moderately differentiated; Grade II	36	15	Yes	None/Unknown	Married (including common law)	250	IV	T2	N1	M1	8500/3: Infiltrating duct carcinoma, NOS	<=0.2	11	1	Alive or dead due to cancer	Dead
3490777	67	Female	White	50	Unknown	0	6	No/Unknown	None/Unknown	Widowed	257	IV	T3	N1	M1	8140/3: Adenocarcinoma, NOS	No surgery	0	98	Alive or dead due to cancer	Dead
3490889	45	Male	Asian or Pacific Islander	68	Unknown	0	8	Yes	Beam radiation	Married (including common law)	252	IV	T4	N0	M1	8140/3: Adenocarcinoma, NOS	No surgery	0	98	Alive or dead due to cancer	Dead
3491004	74	Female	White	125	Poorly differentiated; Grade III	35	6	Yes	None/Unknown	Married (including common law)	252	IIA	T3	N0	M0	8140/3: Adenocarcinoma, NOS	No surgery	0	98	Alive or dead due to cancer	Dead
3491231	59	Male	White	44	Poorly differentiated; Grade III	0	1	No/Unknown	None/Unknown	Single (never married)	250	IV	T3	N1	M1	8140/3: Adenocarcinoma, NOS	No surgery	0	98	Alive or dead due to cancer	Dead
3491268	67	Female	Asian or Pacific Islander	60	Unknown	0	4	No/Unknown	None/Unknown	Married (including common law)	251	IV	T3	NX	M1	8140/3: Adenocarcinoma, NOS	No surgery	0	98	Alive or dead due to cancer	Dead
3491491	51	Male	White	52	Unknown	0	9	Yes	Beam radiation	Married (including common law)	251	IV	T4	N1	M1	8140/3: Adenocarcinoma, NOS	No surgery	0	98	Alive or dead due to cancer	Dead
3491498	81	Female	White	18	Well differentiated; Grade I	37	7	No/Unknown	None/Unknown	Married (including common law)	250	IIA	T3	N0	M0	8140/3: Adenocarcinoma, NOS	0	10	0	Alive or dead due to cancer	Dead
3491631	44	Male	White	53	Unknown	0	21	Yes	Beam radiation	Married (including common law)	251	III	T4	N1	M0	8140/3: Adenocarcinoma, NOS	No surgery	0	98	Alive or dead due to cancer	Dead
3491921	78	Male	Asian or Pacific Islander	51	Unknown	0	6	Yes	None/Unknown	Married (including common law)	250	III	T4	N1	M0	8140/3: Adenocarcinoma, NOS	>0.4	1	1	Alive or dead due to cancer	Dead
3491940	63	Male	White	22	Poorly differentiated; Grade III	37	14	Yes	None/Unknown	Married (including common law)	250	IIA	T3	N0	M0	8140/3: Adenocarcinoma, NOS	0	20	0	Alive or dead due to cancer	Dead
3492150	66	Male	Asian or Pacific Islander	999	Unknown	0	6	No/Unknown	None/Unknown	Married (including common law)	259	IIA	T3	N0	M0	8140/3: Adenocarcinoma, NOS	No surgery	0	98	Alive or dead due to cancer	Dead
3492164	87	Male	White	54	Unknown	0	4	No/Unknown	None/Unknown	Married (including common law)	251	IV	T3	NX	M1	8140/3: Adenocarcinoma, NOS	No surgery	0	98	Alive or dead due to cancer	Dead
3492222	55	Male	Asian or Pacific Islander	82	Unknown	0	1	No/Unknown	None/Unknown	Separated	252	UNK Stage	T4	N1	MX	8140/3: Adenocarcinoma, NOS	No surgery	0	98	Alive or dead due to cancer	Dead
3492297	61	Male	White	33	Unknown	0	2	Yes	None/Unknown	Married (including common law)	252	IV	T2	N0	M1	8140/3: Adenocarcinoma, NOS	No surgery	0	98	Alive or dead due to cancer	Dead
3492794	87	Male	White	15	Unknown	0	10	No/Unknown	Beam radiation	Widowed	250	IA	T1	N0	M0	8140/3: Adenocarcinoma, NOS	No surgery	0	98	Alive or dead due to cancer	Dead
3492901	74	Female	White	34	Unknown	0	2	Yes	Beam radiation	Widowed	250	III	T4	N1	M0	8140/3: Adenocarcinoma, NOS	No surgery	0	98	Alive or dead due to cancer	Dead
3492938	56	Female	Asian or Pacific Islander	23	Unknown	0	6	Yes	Beam radiation	Married (including common law)	252	IV	TX	NX	M1	8140/3: Adenocarcinoma, NOS	No surgery	0	98	Alive or dead due to cancer	Dead
3493165	66	Male	White	999	Unknown	0	10	No/Unknown	None/Unknown	Married (including common law)	250	IIB	T3	N1	M0	8140/3: Adenocarcinoma, NOS	>0.4	1	1	Alive or dead due to cancer	Dead
3493517	46	Male	Asian or Pacific Islander	50	Poorly differentiated; Grade III	0	28	Yes	None/Unknown	Married (including common law)	250	IV	T4	N1	M1	8500/3: Infiltrating duct carcinoma, NOS	No surgery	0	98	Alive or dead due to cancer	Dead
3493530	63	Female	White	999	Moderately differentiated; Grade II	0	21	Yes	None/Unknown	Married (including common law)	250	UNK Stage	TX	N0	M0	8500/3: Infiltrating duct carcinoma, NOS	0	2	0	Alive or dead due to cancer	Dead
3493597	63	Male	White	50	Unknown	0	26	Yes	None/Unknown	Married (including common law)	251	IV	T2	N0	M1	8140/3: Adenocarcinoma, NOS	No surgery	0	98	Alive or dead due to cancer	Dead
3493609	74	Female	White	20	Moderately differentiated; Grade II	37	56	No/Unknown	None/Unknown	Married (including common law)	250	IIA	T3	N0	M0	8500/3: Infiltrating duct carcinoma, NOS	No surgery	0	98	Alive or dead due to cancer	Dead
3493641	54	Male	White	25	Poorly differentiated; Grade III	37	20	Yes	Beam radiation	Single (never married)	259	IIB	T3	N1	M0	8140/3: Adenocarcinoma, NOS	<=0.2	16	2	Alive or dead due to cancer	Dead
3493697	76	Female	White	999	Unknown	0	50	Yes	None/Unknown	Widowed	250	III	T4	N0	M0	8140/3: Adenocarcinoma, NOS	No surgery	0	98	Alive or dead due to cancer	Alive
3493796	76	Male	White	999	Unknown	0	3	No/Unknown	None/Unknown	Married (including common law)	259	UNK Stage	TX	NX	MX	8140/3: Adenocarcinoma, NOS	No surgery	0	98	Alive or dead due to cancer	Dead
3494130	87	Female	White	40	Unknown	0	3	No/Unknown	None/Unknown	Widowed	250	IB	T2	N0	M0	8140/3: Adenocarcinoma, NOS	No surgery	0	98	Alive or dead due to cancer	Dead
3494205	56	Male	Asian or Pacific Islander	24	Unknown	0	5	Yes	None/Unknown	Married (including common law)	250	IV	T3	N0	M1	8140/3: Adenocarcinoma, NOS	No surgery	0	98	Alive or dead due to cancer	Dead
3494616	70	Female	White	50	Unknown	0	18	Yes	Beam radiation	Widowed	250	IIA	T3	N0	M0	8140/3: Adenocarcinoma, NOS	0	2	0	Alive or dead due to cancer	Dead
3494813	79	Male	White	52	Unknown	0	11	Yes	None/Unknown	Married (including common law)	251	IINOS	T3	NX	M0	8500/3: Infiltrating duct carcinoma, NOS	No surgery	0	98	Alive or dead due to cancer	Dead
3495037	55	Female	White	14	Unknown	0	2	Yes	None/Unknown	Married (including common law)	251	IV	T1	NX	M1	8140/3: Adenocarcinoma, NOS	No surgery	0	98	Alive or dead due to cancer	Dead
3495180	84	Male	White	47	Unknown	0	2	No/Unknown	None/Unknown	Married (including common law)	250	IB	T2	N0	M0	8140/3: Adenocarcinoma, NOS	No surgery	0	98	Alive or dead due to cancer	Dead
3495181	66	Female	White	68	Unknown	0	3	No/Unknown	None/Unknown	Married (including common law)	250	IV	T4	N0	M1	8140/3: Adenocarcinoma, NOS	No surgery	0	98	Alive or dead due to cancer	Dead
3495183	98	Female	Asian or Pacific Islander	36	Moderately differentiated; Grade II	0	1	No/Unknown	None/Unknown	Widowed	250	IIA	T3	N0	M0	8140/3: Adenocarcinoma, NOS	No surgery	0	98	Alive or dead due to cancer	Dead
3495254	49	Male	Black	36	Poorly differentiated; Grade III	0	6	Yes	None/Unknown	Married (including common law)	251	IV	T4	N1	M1	8140/3: Adenocarcinoma, NOS	No surgery	0	98	Alive or dead due to cancer	Dead
3495566	76	Male	White	30	Unknown	0	6	Yes	None/Unknown	Married (including common law)	250	IV	T2	N1	M1	8140/3: Adenocarcinoma, NOS	No surgery	0	98	Alive or dead due to cancer	Dead
3495665	79	Female	White	31	Moderately differentiated; Grade II	36	21	Yes	None/Unknown	Married (including common law)	250	IIB	T3	N1	M0	8500/3: Infiltrating duct carcinoma, NOS	>0.4	10	6	Alive or dead due to cancer	Dead
3496456	84	Male	Asian or Pacific Islander	999	Unknown	0	6	No/Unknown	None/Unknown	Married (including common law)	259	UNK Stage	TX	NX	MX	8140/3: Adenocarcinoma, NOS	No surgery	0	98	Alive or dead due to cancer	Dead
3496697	51	Male	Asian or Pacific Islander	38	Unknown	0	19	Yes	None/Unknown	Married (including common law)	250	IV	T4	N1	M1	8140/3: Adenocarcinoma, NOS	No surgery	0	98	Dead (missing/unknown COD)	Dead
3496758	74	Female	Asian or Pacific Islander	100	Poorly differentiated; Grade III	0	10	Yes	None/Unknown	Married (including common law)	258	IB	T2	N0	M0	8140/3: Adenocarcinoma, NOS	No surgery	0	98	Alive or dead due to cancer	Dead
3496811	53	Female	White	42	Unknown	0	2	No/Unknown	None/Unknown	Divorced	250	IV	T2	N1	M1	8140/3: Adenocarcinoma, NOS	>0.4	1	1	Alive or dead due to cancer	Dead
3497036	70	Male	White	20	Unknown	0	6	Yes	None/Unknown	Single (never married)	251	IV	T3	NX	M1	8140/3: Adenocarcinoma, NOS	No surgery	0	98	Alive or dead due to cancer	Dead
3497058	72	Male	White	18	Moderately differentiated; Grade II	35	11	Yes	Beam radiation	Married (including common law)	250	IA	T1	N0	M0	8140/3: Adenocarcinoma, NOS	0	14	0	Alive or dead due to cancer	Dead
3497121	59	Male	White	70	Unknown	0	4	No/Unknown	None/Unknown	Married (including common law)	250	IV	T3	N1	M1	8140/3: Adenocarcinoma, NOS	No surgery	0	98	Alive or dead due to cancer	Dead
3497174	66	Male	White	18	Moderately differentiated; Grade II	60	111	No/Unknown	None/Unknown	Married (including common law)	250	IA	T1	N0	M0	8140/3: Adenocarcinoma, NOS	0	3	0	Alive or dead due to cancer	Alive
3497175	64	Male	White	37	Poorly differentiated; Grade III	0	8	Yes	None/Unknown	Married (including common law)	251	IV	T4	N1	M1	8140/3: Adenocarcinoma, NOS	No surgery	0	98	Alive or dead due to cancer	Dead
3497177	49	Male	White	40	Unknown	0	13	Yes	None/Unknown	Married (including common law)	257	III	T4	N0	M0	8140/3: Adenocarcinoma, NOS	No surgery	0	98	Alive or dead due to cancer	Dead
3497420	59	Female	White	999	Moderately differentiated; Grade II	0	12	Yes	None/Unknown	Married (including common law)	250	IV	TX	NX	M1	8140/3: Adenocarcinoma, NOS	No surgery	0	98	Alive or dead due to cancer	Dead
3497843	67	Female	White	35	Moderately differentiated; Grade II	37	14	Yes	Beam radiation	Single (never married)	250	IIB	T3	N1	M0	8500/3: Infiltrating duct carcinoma, NOS	>0.4	17	8	Alive or dead due to cancer	Dead
3498103	72	Female	White	53	Unknown	0	14	Yes	Beam radiation	Married (including common law)	251	III	T4	N0	M0	8140/3: Adenocarcinoma, NOS	No surgery	0	98	Alive or dead due to cancer	Dead
3498252	61	Male	Asian or Pacific Islander	63	Unknown	0	5	No/Unknown	None/Unknown	Divorced	252	IV	T3	NX	M1	8140/3: Adenocarcinoma, NOS	No surgery	0	98	Alive or dead due to cancer	Dead
3498326	60	Female	Asian or Pacific Islander	27	Unknown	0	19	No/Unknown	None/Unknown	Divorced	252	IV	T4	N1	M1	8140/3: Adenocarcinoma, NOS	No surgery	0	98	Alive or dead due to cancer	Dead
3498690	60	Male	Asian or Pacific Islander	999	Moderately differentiated; Grade II	0	4	Yes	None/Unknown	Married (including common law)	259	IV	TX	N1	M1	8140/3: Adenocarcinoma, NOS	No surgery	0	98	Dead (missing/unknown COD)	Dead
3498696	40	Male	Asian or Pacific Islander	50	Unknown	0	10	Yes	Beam radiation	Single (never married)	250	III	T4	N1	M0	8140/3: Adenocarcinoma, NOS	No surgery	0	98	Alive or dead due to cancer	Dead
3498774	71	Female	White	25	Well differentiated; Grade I	36	35	Yes	Beam radiation	Married (including common law)	250	IIB	T3	N1	M0	8140/3: Adenocarcinoma, NOS	<=0.2	25	1	Alive or dead due to cancer	Dead
3499008	69	Male	Asian or Pacific Islander	10	Moderately differentiated; Grade II	37	27	Yes	Radiation, NOS method or source not specified	Married (including common law)	250	UNK Stage	TX	N0	M0	8500/3: Infiltrating duct carcinoma, NOS	No surgery	0	98	Alive or dead due to cancer	Dead
3499115	62	Female	White	58	Moderately differentiated; Grade II	0	20	Yes	Beam radiation	Divorced	250	IV	T4	N0	M1	8500/3: Infiltrating duct carcinoma, NOS	No surgery	0	98	Alive or dead due to cancer	Dead
3499271	57	Female	White	24	Unknown	0	4	No/Unknown	None/Unknown	Single (never married)	250	IV	T3	N0	M1	8140/3: Adenocarcinoma, NOS	No surgery	0	98	Alive or dead due to cancer	Dead
3499309	48	Male	Black	20	Unknown	0	1	Yes	None/Unknown	Single (never married)	250	IV	T1	N1	M1	8140/3: Adenocarcinoma, NOS	No surgery	0	98	Alive or dead due to cancer	Dead
3499469	78	Male	White	30	Unknown	0	1	No/Unknown	None/Unknown	Married (including common law)	250	UNK Stage	TX	NX	MX	8500/3: Infiltrating duct carcinoma, NOS	No surgery	0	98	Alive or dead due to cancer	Dead
3499606	66	Male	White	28	Unknown	0	2	Yes	None/Unknown	Divorced	250	III	T4	N1	M0	8140/3: Adenocarcinoma, NOS	>0.4	1	1	Alive or dead due to cancer	Dead
3499608	75	Female	White	999	Unknown	0	9	No/Unknown	None/Unknown	Widowed	250	IIB	T3	N1	M0	8140/3: Adenocarcinoma, NOS	No surgery	0	98	Dead (attributable to causes other than this cancer dx)	Dead
3499629	89	Female	White	20	Unknown	0	9	No/Unknown	Beam radiation	Widowed	250	IIA	T3	N0	M0	8140/3: Adenocarcinoma, NOS	No surgery	0	98	Alive or dead due to cancer	Dead
3500002	75	Male	White	48	Moderately differentiated; Grade II	0	4	Yes	None/Unknown	Married (including common law)	250	IV	T2	N0	M1	8140/3: Adenocarcinoma, NOS	No surgery	0	98	Alive or dead due to cancer	Dead
3500367	62	Female	White	37	Unknown	0	4	No/Unknown	None/Unknown	Married (including common law)	253	III	T4	N1	M0	8140/3: Adenocarcinoma, NOS	No surgery	0	98	Alive or dead due to cancer	Dead
3500387	75	Male	White	21	Unknown	0	4	Yes	None/Unknown	Widowed	258	IV	T2	N0	M1	8140/3: Adenocarcinoma, NOS	No surgery	0	98	Alive or dead due to cancer	Dead
3500775	59	Male	White	78	Unknown	0	2	Yes	None/Unknown	Single (never married)	251	IV	T2	N0	M1	8500/3: Infiltrating duct carcinoma, NOS	No surgery	0	98	N/A not first tumor	Dead
3501106	79	Female	White	55	Unknown	0	3	Yes	None/Unknown	Married (including common law)	251	IV	TX	N0	M1	8140/3: Adenocarcinoma, NOS	No surgery	0	98	Alive or dead due to cancer	Dead
3501192	60	Male	White	51	Unknown	0	7	Yes	None/Unknown	Widowed	250	IV	T3	N1	M1	8140/3: Adenocarcinoma, NOS	No surgery	0	98	Alive or dead due to cancer	Dead
3501380	62	Male	Black	40	Unknown	0	2	No/Unknown	None/Unknown	Divorced	250	IIA	T3	N0	M0	8140/3: Adenocarcinoma, NOS	No surgery	0	98	Alive or dead due to cancer	Dead
3501467	62	Female	Black	40	Well differentiated; Grade I	0	5	Yes	None/Unknown	Single (never married)	250	IV	T4	N1	M1	8140/3: Adenocarcinoma, NOS	No surgery	0	98	N/A not first tumor	Dead
3501496	56	Male	Black	999	Well differentiated; Grade I	0	91	No/Unknown	None/Unknown	Divorced	250	III	T4	N0	M0	8140/3: Adenocarcinoma, NOS	0	2	0	Dead (attributable to causes other than this cancer dx)	Dead
3501709	69	Male	White	47	Unknown	0	3	Yes	None/Unknown	Married (including common law)	252	IV	T2	N0	M1	8140/3: Adenocarcinoma, NOS	No surgery	0	98	Alive or dead due to cancer	Dead
3501747	44	Male	Black	30	Unknown	0	10	Yes	None/Unknown	Single (never married)	250	III	T4	N0	M0	8140/3: Adenocarcinoma, NOS	No surgery	0	98	Alive or dead due to cancer	Dead
3501753	62	Male	Black	45	Poorly differentiated; Grade III	0	12	Yes	Beam radiation	Widowed	250	IIB	T3	N1	M0	8140/3: Adenocarcinoma, NOS	0	1	0	Alive or dead due to cancer	Dead
3502072	58	Male	Black	45	Moderately differentiated; Grade II	0	5	No/Unknown	None/Unknown	Widowed	250	III	T4	N0	M0	8140/3: Adenocarcinoma, NOS	0	1	0	Alive or dead due to cancer	Dead
3502282	49	Female	Black	44	Unknown	0	18	Yes	None/Unknown	Married (including common law)	250	IV	T2	NX	M1	8140/3: Adenocarcinoma, NOS	No surgery	0	98	Alive or dead due to cancer	Dead
3502469	83	Male	White	34	Unknown	0	15	No/Unknown	None/Unknown	Married (including common law)	250	IB	T2	N0	M0	8140/3: Adenocarcinoma, NOS	No surgery	0	98	Alive or dead due to cancer	Dead
3502507	51	Female	White	48	Unknown	0	15	Yes	Beam radiation	Separated	251	III	T4	N1	M0	8140/3: Adenocarcinoma, NOS	No surgery	0	98	Alive or dead due to cancer	Dead
3502513	88	Female	White	55	Unknown	0	6	No/Unknown	None/Unknown	Widowed	250	IV	T2	N0	M1	8500/3: Infiltrating duct carcinoma, NOS	No surgery	0	98	Alive or dead due to cancer	Dead
3502617	77	Female	White	999	Moderately differentiated; Grade II	0	1	No/Unknown	None/Unknown	Widowed	250	UNK Stage	TX	NX	MX	8140/3: Adenocarcinoma, NOS	No surgery	0	98	Alive or dead due to cancer	Dead
3503038	50	Male	Black	38	Unknown	0	1	Yes	None/Unknown	Married (including common law)	251	IV	T2	N1	M1	8140/3: Adenocarcinoma, NOS	No surgery	0	98	Alive or dead due to cancer	Dead
3503100	73	Female	Asian or Pacific Islander	31	Unknown	0	2	No/Unknown	None/Unknown	Married (including common law)	250	IV	T3	N1	M1	8500/3: Infiltrating duct carcinoma, NOS	No surgery	0	98	Alive or dead due to cancer	Dead
3503228	37	Male	Asian or Pacific Islander	20	Unknown	0	1	No/Unknown	None/Unknown	Single (never married)	259	IV	TX	N0	M1	8140/3: Adenocarcinoma, NOS	No surgery	0	98	Alive or dead due to cancer	Dead
3503265	77	Female	White	999	Moderately differentiated; Grade II	0	12	Yes	None/Unknown	Married (including common law)	250	IV	T4	N0	M1	8140/3: Adenocarcinoma, NOS	No surgery	0	98	Alive or dead due to cancer	Dead
3503275	85	Female	White	30	Unknown	0	5	No/Unknown	None/Unknown	Widowed	250	IIB	T3	N1	M0	8140/3: Adenocarcinoma, NOS	No surgery	0	98	Alive or dead due to cancer	Dead
3503337	72	Male	White	25	Well differentiated; Grade I	0	29	Yes	None/Unknown	Single (never married)	251	UNK Stage	TX	NX	MX	8140/3: Adenocarcinoma, NOS	No surgery	0	98	Alive or dead due to cancer	Dead
3503405	65	Male	White	999	Unknown	0	27	Yes	Beam radiation	Single (never married)	250	UNK Stage	TX	N0	M0	8140/3: Adenocarcinoma, NOS	No surgery	0	98	Alive or dead due to cancer	Dead
3503421	59	Female	Asian or Pacific Islander	60	Unknown	0	2	No/Unknown	None/Unknown	Divorced	251	IV	T3	NX	M1	8140/3: Adenocarcinoma, NOS	No surgery	0	98	Alive or dead due to cancer	Dead
3503611	78	Female	White	90	Moderately differentiated; Grade II	30	41	Yes	None/Unknown	Divorced	251	IIB	T3	N1	M0	8500/3: Infiltrating duct carcinoma, NOS	0.2-0.4	7	2	Alive or dead due to cancer	Dead
3503966	48	Male	White	999	Unknown	0	5	Yes	None/Unknown	Married (including common law)	250	IV	TX	N1	M1	8140/3: Adenocarcinoma, NOS	No surgery	0	98	Alive or dead due to cancer	Dead
3504075	77	Female	Black	50	Unknown	0	6	No/Unknown	None/Unknown	Widowed	250	IIB	T2	N1	M0	8140/3: Adenocarcinoma, NOS	No surgery	0	98	Alive or dead due to cancer	Dead
3504077	74	Female	White	40	Unknown	0	8	Yes	None/Unknown	Single (never married)	250	UNK Stage	T2	NX	M0	8140/3: Adenocarcinoma, NOS	No surgery	0	98	Alive or dead due to cancer	Dead
3504096	61	Male	White	40	Poorly differentiated; Grade III	37	106	Yes	None/Unknown	Married (including common law)	250	IB	T2	N0	M0	8140/3: Adenocarcinoma, NOS	0	17	0	Alive or dead due to cancer	Alive
3504099	80	Male	White	45	Poorly differentiated; Grade III	30	11	Yes	Beam radiation	Single (never married)	251	IIB	T2	N1	M0	8140/3: Adenocarcinoma, NOS	0.2-0.4	6	2	Alive or dead due to cancer	Dead
3504102	72	Female	White	999	Unknown	0	9	No/Unknown	None/Unknown	Single (never married)	259	IV	TX	NX	M1	8140/3: Adenocarcinoma, NOS	No surgery	0	98	Alive or dead due to cancer	Dead
3504236	72	Female	Black	30	Unknown	0	9	Yes	None/Unknown	Single (never married)	252	IV	T3	N0	M1	8140/3: Adenocarcinoma, NOS	No surgery	0	98	Alive or dead due to cancer	Dead
3504251	56	Female	White	70	Unknown	0	8	Yes	None/Unknown	Single (never married)	250	IIA	T3	N0	M0	8140/3: Adenocarcinoma, NOS	0	3	0	Alive or dead due to cancer	Dead
3504512	74	Female	Black	45	Unknown	0	33	Yes	Beam radiation	Widowed	250	IIA	T3	N0	M0	8140/3: Adenocarcinoma, NOS	No surgery	0	98	Alive or dead due to cancer	Dead
3504571	87	Female	White	999	Unknown	0	4	No/Unknown	None/Unknown	Widowed	258	III	T4	N0	M0	8140/3: Adenocarcinoma, NOS	No surgery	0	98	Alive or dead due to cancer	Dead
3504599	61	Female	White	999	Unknown	0	3	Yes	None/Unknown	Married (including common law)	259	IV	TX	N1	M1	8140/3: Adenocarcinoma, NOS	No surgery	0	98	Alive or dead due to cancer	Dead
3504660	72	Female	White	80	Poorly differentiated; Grade III	0	5	Yes	None/Unknown	Widowed	258	III	T4	N0	M0	8140/3: Adenocarcinoma, NOS	No surgery	0	98	Alive or dead due to cancer	Dead
3504680	64	Female	White	30	Moderately differentiated; Grade II	0	18	Yes	Beam radiation	Married (including common law)	250	III	T4	N0	M0	8140/3: Adenocarcinoma, NOS	0	2	0	Alive or dead due to cancer	Dead
3504706	70	Male	White	50	Unknown	0	16	Yes	None/Unknown	Married (including common law)	250	IIB	T3	N1	M0	8140/3: Adenocarcinoma, NOS	No surgery	0	98	Alive or dead due to cancer	Dead
3504870	53	Female	White	28	Moderately differentiated; Grade II	30	67	Yes	None/Unknown	Married (including common law)	251	IB	T2	N0	M0	8500/3: Infiltrating duct carcinoma, NOS	0	16	0	Alive or dead due to cancer	Dead
3504924	76	Female	Asian or Pacific Islander	25	Moderately differentiated; Grade II	37	7	Yes	None/Unknown	Widowed	250	IV	T2	N1	M1	8500/3: Infiltrating duct carcinoma, NOS	>0.4	12	7	Alive or dead due to cancer	Dead
3505429	78	Female	White	30	Unknown	0	1	No/Unknown	None/Unknown	Single (never married)	251	IV	T2	N0	M1	8140/3: Adenocarcinoma, NOS	No surgery	0	98	Alive or dead due to cancer	Dead
3505867	66	Male	White	19	Poorly differentiated; Grade III	37	69	Yes	Beam radiation	Divorced	250	IIA	T3	N0	M0	8140/3: Adenocarcinoma, NOS	0	10	0	Dead (attributable to causes other than this cancer dx)	Dead
3506036	65	Male	White	30	Moderately differentiated; Grade II	37	24	Yes	None/Unknown	Married (including common law)	250	IIB	T3	N1	M0	8500/3: Infiltrating duct carcinoma, NOS	<=0.2	20	1	Alive or dead due to cancer	Dead
3506096	76	Female	White	38	Unknown	0	1	No/Unknown	None/Unknown	Widowed	252	IV	T3	NX	M1	8140/3: Adenocarcinoma, NOS	No surgery	0	98	Alive or dead due to cancer	Dead
3506352	61	Male	White	31	Unknown	0	6	Yes	None/Unknown	Married (including common law)	250	IV	T2	N0	M1	8140/3: Adenocarcinoma, NOS	No surgery	0	98	Alive or dead due to cancer	Dead
3506607	77	Female	Asian or Pacific Islander	22	Moderately differentiated; Grade II	0	3	Yes	None/Unknown	Single (never married)	251	IV	T2	N0	M1	8140/3: Adenocarcinoma, NOS	No surgery	0	98	Alive or dead due to cancer	Dead
3506727	64	Male	White	999	Unknown	0	6	No/Unknown	Beam radiation	Married (including common law)	259	IV	TX	NX	M1	8140/3: Adenocarcinoma, NOS	No surgery	0	98	Alive or dead due to cancer	Dead
3507287	69	Male	White	999	Poorly differentiated; Grade III	0	2	Yes	None/Unknown	Married (including common law)	250	IV	TX	N0	M1	8140/3: Adenocarcinoma, NOS	No surgery	0	98	Alive or dead due to cancer	Dead
3507354	75	Female	White	28	Unknown	0	3	Yes	None/Unknown	Widowed	250	IV	T3	N0	M1	8140/3: Adenocarcinoma, NOS	No surgery	0	98	Alive or dead due to cancer	Dead
3507571	81	Male	White	33	Unknown	0	10	Yes	None/Unknown	Married (including common law)	250	III	T4	N1	M0	8140/3: Adenocarcinoma, NOS	No surgery	0	98	Alive or dead due to cancer	Dead
3507959	80	Male	White	30	Unknown	0	1	No/Unknown	None/Unknown	Married (including common law)	258	IV	TX	N0	M1	8140/3: Adenocarcinoma, NOS	No surgery	0	98	Alive or dead due to cancer	Dead
3507971	80	Male	Asian or Pacific Islander	52	Unknown	0	1	No/Unknown	None/Unknown	Married (including common law)	250	IV	T2	N1	M1	8500/3: Infiltrating duct carcinoma, NOS	No surgery	0	98	Alive or dead due to cancer	Dead
3508089	61	Female	Asian or Pacific Islander	999	Poorly differentiated; Grade III	0	22	Yes	None/Unknown	Single (never married)	250	IV	T3	N1	M1	8140/3: Adenocarcinoma, NOS	No surgery	0	98	Alive or dead due to cancer	Dead
3508417	86	Female	White	23	Unknown	0	17	No/Unknown	Beam radiation	Widowed	250	IB	T2	N0	M0	8140/3: Adenocarcinoma, NOS	No surgery	0	98	Alive or dead due to cancer	Dead
3508494	61	Male	White	100	Moderately differentiated; Grade II	37	29	Yes	Beam radiation	Married (including common law)	258	IIB	T2	N1	M0	8140/3: Adenocarcinoma, NOS	0.2-0.4	14	4	Alive or dead due to cancer	Dead
3508526	76	Male	Black	72	Unknown	0	1	No/Unknown	Beam radiation	Divorced	250	IV	T2	N1	M1	8500/3: Infiltrating duct carcinoma, NOS	No surgery	0	98	Alive or dead due to cancer	Dead
3508528	63	Male	White	35	Moderately differentiated; Grade II	37	16	Yes	None/Unknown	Married (including common law)	250	IIB	T3	N1	M0	8500/3: Infiltrating duct carcinoma, NOS	>0.4	10	6	Alive or dead due to cancer	Dead
3508531	70	Male	White	34	Unknown	0	18	No/Unknown	None/Unknown	Married (including common law)	250	IIA	T3	N0	M0	8140/3: Adenocarcinoma, NOS	No surgery	0	98	Alive or dead due to cancer	Dead
3508944	80	Female	Asian or Pacific Islander	40	Unknown	0	1	No/Unknown	None/Unknown	Married (including common law)	250	IIB	T3	N1	M0	8140/3: Adenocarcinoma, NOS	No surgery	0	98	Alive or dead due to cancer	Dead
3509001	69	Female	White	999	Unknown	0	2	Yes	None/Unknown	Single (never married)	250	IV	TX	N0	M1	8140/3: Adenocarcinoma, NOS	No surgery	0	98	Alive or dead due to cancer	Dead
3509067	70	Male	White	83	Moderately differentiated; Grade II	0	2	No/Unknown	None/Unknown	Single (never married)	258	IV	T2	N0	M1	8140/3: Adenocarcinoma, NOS	No surgery	0	98	Alive or dead due to cancer	Dead
3509768	51	Male	White	40	Moderately differentiated; Grade II	0	6	Yes	None/Unknown	Single (never married)	251	IV	T3	NX	M1	8500/3: Infiltrating duct carcinoma, NOS	No surgery	0	98	Alive or dead due to cancer	Dead
3509802	64	Female	White	30	Unknown	0	5	Yes	None/Unknown	Married (including common law)	257	III	T4	N1	M0	8500/3: Infiltrating duct carcinoma, NOS	No surgery	0	98	Alive or dead due to cancer	Dead
3509963	72	Male	White	60	Unknown	0	11	Yes	Beam radiation	Married (including common law)	250	IIA	T3	N0	M0	8140/3: Adenocarcinoma, NOS	No surgery	0	98	Alive or dead due to cancer	Dead
3510133	78	Female	Asian or Pacific Islander	999	Unknown	0	4	No/Unknown	None/Unknown	Single (never married)	252	IV	TX	NX	M1	8140/3: Adenocarcinoma, NOS	No surgery	0	98	Alive or dead due to cancer	Dead
3510159	57	Female	White	999	Poorly differentiated; Grade III	37	70	Yes	Beam radiation	Single (never married)	250	IIB	T3	N1	M0	8140/3: Adenocarcinoma, NOS	<=0.2	9	1	Alive or dead due to cancer	Dead
3510465	70	Male	White	999	Moderately differentiated; Grade II	60	24	Yes	Beam radiation	Married (including common law)	250	IIB	T3	N1	M0	8140/3: Adenocarcinoma, NOS	<=0.2	26	3	Dead (attributable to causes other than this cancer dx)	Dead
3510949	85	Female	White	81	Unknown	0	5	No/Unknown	None/Unknown	Widowed	258	IV	T2	N0	M1	8140/3: Adenocarcinoma, NOS	No surgery	0	98	Alive or dead due to cancer	Dead
3510982	85	Female	White	999	Unknown	0	2	No/Unknown	None/Unknown	Married (including common law)	258	IV	T4	NX	M1	8140/3: Adenocarcinoma, NOS	No surgery	0	98	Alive or dead due to cancer	Dead
3511145	81	Male	Asian or Pacific Islander	61	Well differentiated; Grade I	0	5	Yes	None/Unknown	Married (including common law)	251	IINOS	T3	NX	M0	8140/3: Adenocarcinoma, NOS	No surgery	0	98	Alive or dead due to cancer	Dead
3511147	36	Female	White	999	Unknown	0	7	Yes	Beam radiation	Married (including common law)	259	IV	TX	N1	M1	8140/3: Adenocarcinoma, NOS	0.2-0.4	4	1	Alive or dead due to cancer	Dead
3511164	82	Female	White	999	Unknown	0	1	No/Unknown	None/Unknown	Widowed	250	IINOS	T3	NX	M0	8140/3: Adenocarcinoma, NOS	No surgery	0	98	N/A not first tumor	Dead
3511455	64	Male	Black	50	Moderately differentiated; Grade II	37	13	Yes	Beam radiation	Single (never married)	250	IB	T2	N0	M0	8140/3: Adenocarcinoma, NOS	0	7	0	Alive or dead due to cancer	Dead
3511728	58	Male	White	49	Unknown	0	1	No/Unknown	None/Unknown	Married (including common law)	252	IV	T3	N1	M1	8140/3: Adenocarcinoma, NOS	No surgery	0	98	Alive or dead due to cancer	Dead
3511838	73	Male	White	999	Unknown	0	11	Yes	None/Unknown	Married (including common law)	259	UNK Stage	TX	N0	M0	8500/3: Infiltrating duct carcinoma, NOS	No surgery	0	98	Alive or dead due to cancer	Dead
3511876	64	Male	White	60	Unknown	0	5	Yes	None/Unknown	Married (including common law)	250	IIB	T3	N1	M0	8140/3: Adenocarcinoma, NOS	No surgery	0	98	Alive or dead due to cancer	Dead
3512020	66	Male	White	42	Unknown	0	1	No/Unknown	None/Unknown	Widowed	250	IV	T4	NX	M1	8140/3: Adenocarcinoma, NOS	No surgery	0	98	Alive or dead due to cancer	Dead
3512109	84	Male	Asian or Pacific Islander	30	Moderately differentiated; Grade II	0	1	No/Unknown	None/Unknown	Married (including common law)	250	IIA	T3	N0	M0	8140/3: Adenocarcinoma, NOS	No surgery	0	98	Alive or dead due to cancer	Dead
3512217	58	Female	White	37	Unknown	0	9	Yes	Beam radiation	Single (never married)	257	III	T4	N0	M0	8140/3: Adenocarcinoma, NOS	No surgery	0	98	Alive or dead due to cancer	Dead
3512241	73	Female	Asian or Pacific Islander	69	Unknown	0	10	Yes	Beam radiation	Single (never married)	258	IV	T3	N1	M1	8140/3: Adenocarcinoma, NOS	No surgery	0	98	Alive or dead due to cancer	Dead
3512290	56	Male	White	999	Moderately differentiated; Grade II	0	43	Yes	Beam radiation	Divorced	251	IV	TX	N0	M1	8140/3: Adenocarcinoma, NOS	0	1	0	Alive or dead due to cancer	Dead
3512352	60	Male	Black	999	Moderately differentiated; Grade II	0	2	No/Unknown	None/Unknown	Single (never married)	250	IV	TX	N0	M1	8140/3: Adenocarcinoma, NOS	No surgery	0	98	Alive or dead due to cancer	Dead
3512400	70	Male	Asian or Pacific Islander	47	Well differentiated; Grade I	0	3	Yes	None/Unknown	Married (including common law)	251	III	T4	NX	M0	8140/3: Adenocarcinoma, NOS	No surgery	0	98	Alive or dead due to cancer	Dead
3512773	87	Male	White	34	Unknown	0	7	No/Unknown	None/Unknown	Single (never married)	250	III	T4	N0	M0	8140/3: Adenocarcinoma, NOS	No surgery	0	98	Alive or dead due to cancer	Dead
3512996	62	Female	Black	36	Unknown	0	14	No/Unknown	None/Unknown	Divorced	251	IV	T2	N0	M1	8140/3: Adenocarcinoma, NOS	No surgery	0	98	Alive or dead due to cancer	Dead
3513023	74	Female	White	44	Well differentiated; Grade I	0	10	Yes	None/Unknown	Married (including common law)	250	IIB	T3	N1	M0	8140/3: Adenocarcinoma, NOS	No surgery	0	98	Alive or dead due to cancer	Dead
3513422	62	Male	Asian or Pacific Islander	25	Unknown	0	2	Yes	None/Unknown	Married (including common law)	252	IV	T2	N1	M1	8140/3: Adenocarcinoma, NOS	No surgery	0	98	Alive or dead due to cancer	Dead
3513462	52	Female	White	50	Poorly differentiated; Grade III	36	27	Yes	Beam radiation	Married (including common law)	250	IIB	T3	N1	M0	8140/3: Adenocarcinoma, NOS	<=0.2	16	3	Alive or dead due to cancer	Dead
3513499	74	Female	White	35	Moderately differentiated; Grade II	60	35	Yes	Beam radiation	Widowed	250	IIA	T3	N0	M0	8500/3: Infiltrating duct carcinoma, NOS	0	12	0	Alive or dead due to cancer	Dead
3513730	70	Female	Asian or Pacific Islander	36	Unknown	0	3	Yes	None/Unknown	Married (including common law)	252	IV	T3	N0	M1	8140/3: Adenocarcinoma, NOS	No surgery	0	98	Alive or dead due to cancer	Dead
3514022	61	Male	White	70	Moderately differentiated; Grade II	0	8	Yes	None/Unknown	Single (never married)	252	IV	T3	NX	M1	8140/3: Adenocarcinoma, NOS	No surgery	0	98	Alive or dead due to cancer	Dead
3514041	52	Male	White	999	Unknown	0	14	Yes	None/Unknown	Married (including common law)	250	IV	TX	N0	M1	8140/3: Adenocarcinoma, NOS	No surgery	0	98	Alive or dead due to cancer	Dead
3514276	73	Female	Black	999	Unknown	0	3	Yes	None/Unknown	Married (including common law)	258	IV	TX	N1	M1	8140/3: Adenocarcinoma, NOS	>0.4	1	1	Alive or dead due to cancer	Dead
3514279	64	Male	Black	0	Unknown	0	11	Yes	None/Unknown	Married (including common law)	259	IV	T0	N0	M1	8140/3: Adenocarcinoma, NOS	No surgery	0	98	Alive or dead due to cancer	Dead
3514286	57	Male	Asian or Pacific Islander	30	Unknown	37	34	No/Unknown	None/Unknown	Married (including common law)	250	IV	T3	N0	M1	8140/3: Adenocarcinoma, NOS	No surgery	0	98	Alive or dead due to cancer	Dead
3514288	52	Male	White	30	Unknown	0	8	No/Unknown	None/Unknown	Single (never married)	250	IV	T2	N1	M1	8140/3: Adenocarcinoma, NOS	>0.4	1	1	Alive or dead due to cancer	Dead
3514291	76	Female	White	20	Poorly differentiated; Grade III	36	11	Yes	None/Unknown	Widowed	251	IIA	T3	N0	M0	8500/3: Infiltrating duct carcinoma, NOS	0	20	0	Alive or dead due to cancer	Dead
3514624	90	Female	White	46	Poorly differentiated; Grade III	0	3	No/Unknown	None/Unknown	Widowed	258	IIB	T2	N1	M0	8140/3: Adenocarcinoma, NOS	No surgery	0	98	Alive or dead due to cancer	Dead
3514640	81	Male	Asian or Pacific Islander	21	Unknown	0	2	No/Unknown	None/Unknown	Married (including common law)	250	IV	T2	N0	M1	8140/3: Adenocarcinoma, NOS	No surgery	0	98	Alive or dead due to cancer	Dead
3514760	57	Male	Black	41	Unknown	0	24	Yes	Beam radiation	Married (including common law)	250	III	T4	NX	M0	8140/3: Adenocarcinoma, NOS	No surgery	0	98	Alive or dead due to cancer	Dead
3514895	82	Female	White	40	Unknown	0	5	Yes	None/Unknown	Widowed	250	IIB	T3	N1	M0	8140/3: Adenocarcinoma, NOS	No surgery	0	98	Alive or dead due to cancer	Dead
3515053	59	Male	Asian or Pacific Islander	21	Poorly differentiated; Grade III	37	18	Yes	None/Unknown	Married (including common law)	250	IIB	T3	N1	M0	8140/3: Adenocarcinoma, NOS	>0.4	10	8	Alive or dead due to cancer	Dead
3515054	61	Female	White	30	Unknown	0	96	Yes	None/Unknown	Single (never married)	258	IV	TX	NX	M1	8140/3: Adenocarcinoma, NOS	No surgery	0	98	Alive or dead due to cancer	Alive
3515066	53	Male	Black	999	Unknown	0	9	No/Unknown	None/Unknown	Single (never married)	250	IV	T4	N1	M1	8140/3: Adenocarcinoma, NOS	>0.4	1	1	Alive or dead due to cancer	Dead
3515528	67	Male	White	67	Unknown	0	4	Yes	None/Unknown	Married (including common law)	258	IV	T4	NX	M1	8140/3: Adenocarcinoma, NOS	No surgery	0	98	Alive or dead due to cancer	Dead
3515637	88	Female	Asian or Pacific Islander	29	Unknown	0	1	No/Unknown	None/Unknown	Divorced	250	IB	T2	N0	M0	8140/3: Adenocarcinoma, NOS	No surgery	0	98	Alive or dead due to cancer	Dead
3515896	77	Male	White	32	Well differentiated; Grade I	0	9	Yes	None/Unknown	Married (including common law)	250	IIB	T3	N1	M0	8140/3: Adenocarcinoma, NOS	0	1	0	Alive or dead due to cancer	Dead
3516065	71	Female	Asian or Pacific Islander	53	Unknown	0	12	Yes	Beam radiation	Widowed	250	IIA	T3	N0	M0	8500/3: Infiltrating duct carcinoma, NOS	No surgery	0	98	Alive or dead due to cancer	Dead
3516230	57	Male	White	70	Unknown	0	1	No/Unknown	None/Unknown	Married (including common law)	251	IV	T4	N1	M1	8140/3: Adenocarcinoma, NOS	No surgery	0	98	Alive or dead due to cancer	Dead
3516265	44	Male	White	47	Unknown	0	4	No/Unknown	None/Unknown	Single (never married)	250	IIA	T3	N0	M0	8140/3: Adenocarcinoma, NOS	No surgery	0	98	Alive or dead due to cancer	Dead
3516446	63	Male	Black	16	Moderately differentiated; Grade II	37	35	Yes	Beam radiation	Married (including common law)	250	IIB	T3	N1	M0	8500/3: Infiltrating duct carcinoma, NOS	0.2-0.4	17	4	Alive or dead due to cancer	Dead
3516449	56	Female	White	22	Poorly differentiated; Grade III	70	30	Yes	None/Unknown	Married (including common law)	250	IIB	T3	N1	M0	8500/3: Infiltrating duct carcinoma, NOS	<=0.2	18	3	Alive or dead due to cancer	Dead
3516471	74	Female	Asian or Pacific Islander	34	Unknown	0	43	Yes	None/Unknown	Married (including common law)	250	IIB	T3	N1	M0	8140/3: Adenocarcinoma, NOS	No surgery	0	98	Alive or dead due to cancer	Dead
3516612	70	Female	Asian or Pacific Islander	69	Undifferentiated; anaplastic; Grade IV	0	2	Yes	Beam radiation	Married (including common law)	258	IB	T2	N0	M0	8140/3: Adenocarcinoma, NOS	No surgery	0	98	Alive or dead due to cancer	Dead
3516782	94	Female	White	999	Unknown	0	12	No/Unknown	None/Unknown	Widowed	259	UNK Stage	TX	NX	MX	8140/3: Adenocarcinoma, NOS	No surgery	0	98	Alive or dead due to cancer	Dead
3516825	47	Female	White	74	Unknown	0	44	Yes	None/Unknown	Single (never married)	259	IV	T3	N0	M1	8140/3: Adenocarcinoma, NOS	No surgery	0	98	Alive or dead due to cancer	Dead
3516845	76	Male	White	999	Unknown	0	1	No/Unknown	None/Unknown	Married (including common law)	259	IV	TX	NX	M1	8140/3: Adenocarcinoma, NOS	No surgery	0	98	Alive or dead due to cancer	Dead
3516973	65	Female	White	20	Unknown	0	2	Yes	None/Unknown	Married (including common law)	250	IV	T3	NX	M1	8140/3: Adenocarcinoma, NOS	No surgery	0	98	Alive or dead due to cancer	Dead
3516979	65	Male	White	31	Poorly differentiated; Grade III	35	12	Yes	None/Unknown	Married (including common law)	259	IV	T3	N1	M1	8140/3: Adenocarcinoma, NOS	<=0.2	6	1	Alive or dead due to cancer	Dead
3517136	65	Male	White	29	Unknown	0	22	Yes	None/Unknown	Married (including common law)	250	IV	T2	N0	M1	8140/3: Adenocarcinoma, NOS	No surgery	0	98	Alive or dead due to cancer	Dead
3517211	68	Female	White	70	Unknown	0	13	Yes	None/Unknown	Married (including common law)	250	IV	T4	N1	M1	8140/3: Adenocarcinoma, NOS	No surgery	0	98	Alive or dead due to cancer	Dead
3517307	66	Female	White	50	Unknown	0	7	Yes	None/Unknown	Married (including common law)	250	IV	T2	N0	M1	8140/3: Adenocarcinoma, NOS	No surgery	0	98	Alive or dead due to cancer	Dead
3517338	73	Female	Black	999	Unknown	0	6	No/Unknown	None/Unknown	Married (including common law)	251	IIA	T3	N0	M0	8140/3: Adenocarcinoma, NOS	No surgery	0	98	Alive or dead due to cancer	Dead
3517345	65	Female	White	46	Unknown	0	1	No/Unknown	None/Unknown	Divorced	250	III	T4	N0	M0	8140/3: Adenocarcinoma, NOS	No surgery	0	98	Alive or dead due to cancer	Dead
3517373	71	Female	White	25	Unknown	0	16	Yes	Beam radiation	Married (including common law)	251	III	T4	N1	M0	8140/3: Adenocarcinoma, NOS	No surgery	0	98	Alive or dead due to cancer	Dead
3517620	70	Male	White	30	Well differentiated; Grade I	0	3	Yes	None/Unknown	Married (including common law)	252	IV	T2	NX	M1	8140/3: Adenocarcinoma, NOS	No surgery	0	98	Alive or dead due to cancer	Dead
3517774	82	Female	Black	27	Unknown	0	8	Yes	None/Unknown	Single (never married)	250	IB	T2	N0	M0	8140/3: Adenocarcinoma, NOS	No surgery	0	98	Alive or dead due to cancer	Dead
3517982	82	Male	White	25	Unknown	0	1	Yes	None/Unknown	Married (including common law)	252	IV	T2	N0	M1	8140/3: Adenocarcinoma, NOS	No surgery	0	98	Alive or dead due to cancer	Dead
3518098	61	Female	White	999	Unknown	0	8	Yes	None/Unknown	Married (including common law)	250	IV	T4	N0	M1	8140/3: Adenocarcinoma, NOS	No surgery	0	98	Alive or dead due to cancer	Dead
3518184	73	Male	White	25	Unknown	0	5	Yes	None/Unknown	Divorced	252	IV	T2	N1	M1	8140/3: Adenocarcinoma, NOS	No surgery	0	98	Alive or dead due to cancer	Dead
3518478	49	Female	White	50	Unknown	0	3	No/Unknown	None/Unknown	Single (never married)	250	IV	T2	N0	M1	8140/3: Adenocarcinoma, NOS	No surgery	0	98	Alive or dead due to cancer	Dead
3518870	83	Male	Asian or Pacific Islander	41	Unknown	0	11	No/Unknown	None/Unknown	Married (including common law)	250	IIA	T3	N0	M0	8140/3: Adenocarcinoma, NOS	No surgery	0	98	Alive or dead due to cancer	Dead
3518929	79	Male	Asian or Pacific Islander	74	Unknown	0	4	No/Unknown	None/Unknown	Married (including common law)	258	IV	T3	N1	M1	8140/3: Adenocarcinoma, NOS	No surgery	0	98	Alive or dead due to cancer	Dead
3519031	84	Female	Asian or Pacific Islander	19	Unknown	0	2	No/Unknown	None/Unknown	Married (including common law)	252	IV	T3	N0	M1	8140/3: Adenocarcinoma, NOS	No surgery	0	98	Alive or dead due to cancer	Dead
3519062	59	Male	White	999	Unknown	0	9	No/Unknown	None/Unknown	Married (including common law)	250	UNK Stage	TX	N0	M0	8500/3: Infiltrating duct carcinoma, NOS	No surgery	0	98	Alive or dead due to cancer	Dead
3519256	72	Female	Black	60	Poorly differentiated; Grade III	0	26	Yes	Beam radiation	Widowed	252	IINOS	T3	NX	M0	8140/3: Adenocarcinoma, NOS	No surgery	0	98	Alive or dead due to cancer	Dead
3519689	70	Female	White	32	Undifferentiated; anaplastic; Grade IV	35	4	Yes	None/Unknown	Married (including common law)	250	IIA	T3	N0	M0	8500/3: Infiltrating duct carcinoma, NOS	0	6	0	Alive or dead due to cancer	Dead
3519690	65	Male	White	999	Unknown	0	9	No/Unknown	None/Unknown	Divorced	250	IIA	T3	N0	M0	8140/3: Adenocarcinoma, NOS	0	2	0	Dead (missing/unknown COD)	Dead
3519764	39	Male	White	39	Well differentiated; Grade I	0	5	Yes	None/Unknown	Single (never married)	259	IB	T2	N0	M0	8140/3: Adenocarcinoma, NOS	No surgery	0	98	Alive or dead due to cancer	Dead
3519769	69	Male	Black	999	Unknown	0	8	Yes	None/Unknown	Widowed	250	IIB	T3	N1	M0	8140/3: Adenocarcinoma, NOS	No surgery	0	98	Alive or dead due to cancer	Dead
3519932	91	Female	White	27	Unknown	0	8	No/Unknown	None/Unknown	Widowed	258	III	T4	N0	M0	8140/3: Adenocarcinoma, NOS	No surgery	0	98	Alive or dead due to cancer	Dead
3520179	76	Male	White	32	Unknown	0	4	Yes	None/Unknown	Married (including common law)	250	IV	T2	N0	M1	8140/3: Adenocarcinoma, NOS	No surgery	0	98	Alive or dead due to cancer	Dead
3520230	76	Male	Asian or Pacific Islander	999	Unknown	0	2	Yes	None/Unknown	Married (including common law)	250	IIA	T3	N0	M0	8140/3: Adenocarcinoma, NOS	No surgery	0	98	Alive or dead due to cancer	Dead
3520239	68	Female	Asian or Pacific Islander	80	Unknown	0	4	No/Unknown	None/Unknown	Married (including common law)	250	IV	T4	N1	M1	8140/3: Adenocarcinoma, NOS	No surgery	0	98	Dead (missing/unknown COD)	Dead
3520243	76	Female	Black	60	Unknown	0	1	No/Unknown	None/Unknown	Widowed	252	IV	T3	N1	M1	8140/3: Adenocarcinoma, NOS	No surgery	0	98	Alive or dead due to cancer	Dead
3520311	60	Male	White	999	Unknown	0	1	No/Unknown	None/Unknown	Married (including common law)	258	IV	T3	N1	M1	8140/3: Adenocarcinoma, NOS	No surgery	0	98	Alive or dead due to cancer	Dead
3520450	71	Female	White	26	Unknown	0	14	Yes	None/Unknown	Widowed	257	IV	T3	N0	M1	8140/3: Adenocarcinoma, NOS	No surgery	0	98	Alive or dead due to cancer	Dead
3520467	86	Female	White	28	Unknown	0	1	No/Unknown	None/Unknown	Widowed	250	IB	T2	N0	M0	8140/3: Adenocarcinoma, NOS	No surgery	0	98	Alive or dead due to cancer	Dead
3520514	55	Female	Asian or Pacific Islander	43	Unknown	0	8	Yes	None/Unknown	Single (never married)	251	III	T4	N1	M0	8140/3: Adenocarcinoma, NOS	No surgery	0	98	N/A not first tumor	Dead
3520579	62	Female	White	21	Moderately differentiated; Grade II	37	12	No/Unknown	None/Unknown	Divorced	258	IIB	T2	N1	M0	8500/3: Infiltrating duct carcinoma, NOS	<=0.2	24	1	Alive or dead due to cancer	Dead
3520625	61	Female	White	162	Unknown	0	10	Yes	None/Unknown	Married (including common law)	258	IV	T2	N0	M1	8140/3: Adenocarcinoma, NOS	No surgery	0	98	Alive or dead due to cancer	Dead
3521029	71	Male	White	999	Unknown	0	6	No/Unknown	None/Unknown	Married (including common law)	258	IV	TX	N1	M1	8140/3: Adenocarcinoma, NOS	No surgery	0	98	Alive or dead due to cancer	Dead
3521084	80	Male	White	13	Well differentiated; Grade I	37	33	No/Unknown	None/Unknown	Married (including common law)	250	IA	T1	N0	M0	8140/3: Adenocarcinoma, NOS	0	5	0	Alive or dead due to cancer	Dead
3521124	87	Male	Asian or Pacific Islander	999	Unknown	0	3	No/Unknown	None/Unknown	Widowed	250	IINOS	T3	NX	M0	8140/3: Adenocarcinoma, NOS	No surgery	0	98	Alive or dead due to cancer	Dead
3521230	78	Male	White	999	Unknown	0	4	Yes	Beam radiation	Married (including common law)	251	IV	TX	N1	M1	8140/3: Adenocarcinoma, NOS	No surgery	0	98	Alive or dead due to cancer	Dead
3521501	50	Male	Black	34	Moderately differentiated; Grade II	36	7	No/Unknown	None/Unknown	Divorced	250	IIB	T3	N1	M0	8140/3: Adenocarcinoma, NOS	<=0.2	8	1	Alive or dead due to cancer	Dead
3521783	52	Male	White	999	Unknown	0	5	No/Unknown	None/Unknown	Married (including common law)	259	IV	TX	N0	M1	8140/3: Adenocarcinoma, NOS	No surgery	0	98	Alive or dead due to cancer	Dead
3522185	75	Female	White	999	Unknown	0	7	Yes	None/Unknown	Married (including common law)	259	IV	TX	N0	M1	8140/3: Adenocarcinoma, NOS	No surgery	0	98	Alive or dead due to cancer	Dead
3522246	68	Male	Asian or Pacific Islander	999	Well differentiated; Grade I	0	7	No/Unknown	None/Unknown	Married (including common law)	250	IV	T3	NX	M1	8140/3: Adenocarcinoma, NOS	No surgery	0	98	Dead (missing/unknown COD)	Dead
3522404	71	Female	Black	999	Moderately differentiated; Grade II	0	3	Yes	None/Unknown	Married (including common law)	250	IIB	T3	N1	M0	8500/3: Infiltrating duct carcinoma, NOS	No surgery	0	98	Alive or dead due to cancer	Dead
3522560	51	Male	White	38	Unknown	0	5	Yes	None/Unknown	Single (never married)	251	IV	T3	N1	M1	8140/3: Adenocarcinoma, NOS	No surgery	0	98	Alive or dead due to cancer	Dead
3522753	70	Female	Black	35	Poorly differentiated; Grade III	37	42	Yes	Beam radiation	Single (never married)	250	IIB	T3	N1	M0	8140/3: Adenocarcinoma, NOS	0.2-0.4	46	10	Alive or dead due to cancer	Dead
3522759	60	Female	White	70	Moderately differentiated; Grade II	37	18	Yes	Beam radiation	Married (including common law)	250	IIB	T2	N1	M0	8140/3: Adenocarcinoma, NOS	>0.4	9	4	Alive or dead due to cancer	Dead
3522946	54	Female	White	30	Moderately differentiated; Grade II	37	25	Yes	Beam radiation	Divorced	250	IIB	T2	N1	M0	8140/3: Adenocarcinoma, NOS	>0.4	4	2	Alive or dead due to cancer	Dead
3523087	46	Male	Asian or Pacific Islander	30	Unknown	0	3	Yes	None/Unknown	Married (including common law)	250	IV	TX	N0	M1	8140/3: Adenocarcinoma, NOS	No surgery	0	98	Alive or dead due to cancer	Dead
3523454	90	Male	White	50	Unknown	0	1	No/Unknown	None/Unknown	Married (including common law)	259	IV	T2	NX	M1	8140/3: Adenocarcinoma, NOS	No surgery	0	98	Alive or dead due to cancer	Dead
3523575	71	Female	White	43	Unknown	0	31	Yes	None/Unknown	Married (including common law)	258	IV	T3	N0	M1	8140/3: Adenocarcinoma, NOS	No surgery	0	98	Alive or dead due to cancer	Dead
3523639	46	Female	White	40	Poorly differentiated; Grade III	0	11	No/Unknown	None/Unknown	Married (including common law)	250	IV	T2	N0	M1	8140/3: Adenocarcinoma, NOS	No surgery	0	98	Alive or dead due to cancer	Dead
3523657	48	Male	White	47	Moderately differentiated; Grade II	30	17	Yes	None/Unknown	Married (including common law)	251	IV	T3	N1	M1	8140/3: Adenocarcinoma, NOS	0.2-0.4	13	3	Alive or dead due to cancer	Dead
3523725	60	Male	White	20	Moderately differentiated; Grade II	36	13	Yes	None/Unknown	Married (including common law)	257	IIB	T1	N1	M0	8500/3: Infiltrating duct carcinoma, NOS	<=0.2	18	2	Alive or dead due to cancer	Dead
3523771	75	Female	Asian or Pacific Islander	40	Unknown	0	4	Yes	None/Unknown	Widowed	250	IV	T3	N0	M1	8140/3: Adenocarcinoma, NOS	No surgery	0	98	Alive or dead due to cancer	Dead
3523811	58	Female	White	999	Unknown	0	5	Yes	None/Unknown	Widowed	258	III	T4	N0	M0	8140/3: Adenocarcinoma, NOS	No surgery	0	98	Alive or dead due to cancer	Dead
3524341	59	Male	White	60	Moderately differentiated; Grade II	0	10	No/Unknown	Beam radiation	Married (including common law)	250	IV	T2	N1	M1	8140/3: Adenocarcinoma, NOS	No surgery	0	98	Alive or dead due to cancer	Dead
3524626	61	Female	Black	30	Poorly differentiated; Grade III	40	25	Yes	None/Unknown	Married (including common law)	250	IIB	T2	N1	M0	8500/3: Infiltrating duct carcinoma, NOS	>0.4	8	5	Alive or dead due to cancer	Dead
3524674	89	Female	Asian or Pacific Islander	40	Unknown	0	11	Yes	Beam radiation	Married (including common law)	251	III	T4	N0	M0	8140/3: Adenocarcinoma, NOS	No surgery	0	98	Alive or dead due to cancer	Dead
3524829	67	Male	White	999	Unknown	0	3	Yes	None/Unknown	Married (including common law)	250	IV	TX	N0	M1	8140/3: Adenocarcinoma, NOS	No surgery	0	98	Alive or dead due to cancer	Dead
3524899	55	Female	White	33	Moderately differentiated; Grade II	0	12	Yes	None/Unknown	Married (including common law)	250	IV	T3	N1	M1	8140/3: Adenocarcinoma, NOS	No surgery	0	98	Alive or dead due to cancer	Dead
3524902	69	Female	Asian or Pacific Islander	999	Unknown	0	1	No/Unknown	None/Unknown	Married (including common law)	251	IV	T3	N0	M1	8140/3: Adenocarcinoma, NOS	No surgery	0	98	Alive or dead due to cancer	Dead
3525334	62	Female	White	44	Poorly differentiated; Grade III	0	3	Yes	None/Unknown	Widowed	251	III	T4	N0	M0	8140/3: Adenocarcinoma, NOS	No surgery	0	98	Alive or dead due to cancer	Dead
3525369	68	Male	White	53	Unknown	0	9	Yes	Beam radiation	Married (including common law)	251	III	T4	N1	M0	8140/3: Adenocarcinoma, NOS	No surgery	0	98	Alive or dead due to cancer	Dead
3525397	44	Female	Black	0	Poorly differentiated; Grade III	0	2	No/Unknown	None/Unknown	Single (never married)	259	IV	T0	NX	M1	8140/3: Adenocarcinoma, NOS	No surgery	0	98	Alive or dead due to cancer	Dead
3525491	81	Female	White	30	Unknown	0	1	No/Unknown	None/Unknown	Married (including common law)	250	IV	T2	N1	M1	8140/3: Adenocarcinoma, NOS	No surgery	0	98	Alive or dead due to cancer	Dead
3525675	59	Female	White	56	Unknown	0	12	Yes	None/Unknown	Married (including common law)	251	IV	T4	N1	M1	8140/3: Adenocarcinoma, NOS	No surgery	0	98	Alive or dead due to cancer	Dead
3525985	73	Male	White	37	Unknown	0	1	No/Unknown	None/Unknown	Widowed	252	IV	T2	N1	M1	8140/3: Adenocarcinoma, NOS	No surgery	0	98	Alive or dead due to cancer	Dead
3526091	80	Male	White	31	Unknown	0	16	Yes	None/Unknown	Married (including common law)	251	III	T4	N0	M0	8500/3: Infiltrating duct carcinoma, NOS	No surgery	0	98	Alive or dead due to cancer	Dead
3526175	75	Female	Asian or Pacific Islander	36	Unknown	0	11	Yes	None/Unknown	Married (including common law)	250	IIB	T3	N1	M0	8140/3: Adenocarcinoma, NOS	No surgery	0	98	Alive or dead due to cancer	Dead
3526314	58	Female	White	30	Unknown	0	15	Yes	Beam radiation	Divorced	251	IIA	T3	N0	M0	8140/3: Adenocarcinoma, NOS	No surgery	0	98	Alive or dead due to cancer	Dead
3526341	77	Male	White	40	Well differentiated; Grade I	0	98	No/Unknown	None/Unknown	Single (never married)	250	IIA	T3	N0	M0	8140/3: Adenocarcinoma, NOS	0	4	0	Alive or dead due to cancer	Alive
3527516	67	Male	White	41	Unknown	0	8	Yes	Beam radiation	Married (including common law)	250	IV	T4	N1	M1	8140/3: Adenocarcinoma, NOS	No surgery	0	98	Alive or dead due to cancer	Dead
3527729	80	Female	White	42	Well differentiated; Grade I	0	2	Yes	None/Unknown	Widowed	250	III	T4	NX	M0	8140/3: Adenocarcinoma, NOS	No surgery	0	98	Alive or dead due to cancer	Dead
3527737	86	Male	White	30	Well differentiated; Grade I	0	14	No/Unknown	Beam radiation	Married (including common law)	250	IB	T2	N0	M0	8140/3: Adenocarcinoma, NOS	No surgery	0	98	Alive or dead due to cancer	Dead
3527913	53	Female	White	20	Poorly differentiated; Grade III	37	20	Yes	Beam radiation	Married (including common law)	250	IA	T1	N0	M0	8500/3: Infiltrating duct carcinoma, NOS	0	9	0	Alive or dead due to cancer	Dead
3528713	56	Male	Asian or Pacific Islander	80	Poorly differentiated; Grade III	0	8	Yes	None/Unknown	Single (never married)	250	III	T4	NX	M0	8500/3: Infiltrating duct carcinoma, NOS	No surgery	0	98	Alive or dead due to cancer	Dead
3528764	65	Female	White	35	Moderately differentiated; Grade II	0	11	Yes	Beam radiation	Widowed	250	III	T4	N0	M0	8500/3: Infiltrating duct carcinoma, NOS	No surgery	0	98	Alive or dead due to cancer	Dead
3529009	55	Female	Asian or Pacific Islander	57	Unknown	0	25	Yes	None/Unknown	Married (including common law)	258	IV	T3	N1	M1	8500/3: Infiltrating duct carcinoma, NOS	No surgery	0	98	Alive or dead due to cancer	Dead
3529016	61	Female	Black	25	Unknown	0	1	Yes	None/Unknown	Divorced	253	III	T4	N0	M0	8140/3: Adenocarcinoma, NOS	No surgery	0	98	Alive or dead due to cancer	Dead
3529093	64	Female	White	25	Moderately differentiated; Grade II	30	97	Yes	None/Unknown	Divorced	252	IB	T2	N0	M0	8500/3: Infiltrating duct carcinoma, NOS	0	5	0	Alive or dead due to cancer	Alive
3529178	48	Female	Black	945	Moderately differentiated; Grade II	0	2	No/Unknown	None/Unknown	Single (never married)	250	UNK Stage	TX	N1	MX	8140/3: Adenocarcinoma, NOS	No surgery	0	98	Alive or dead due to cancer	Alive
3529277	65	Male	White	30	Unknown	0	9	Yes	None/Unknown	Married (including common law)	250	III	T4	N1	M0	8140/3: Adenocarcinoma, NOS	No surgery	0	98	Alive or dead due to cancer	Dead
3529279	50	Male	Asian or Pacific Islander	31	Unknown	0	25	Yes	Beam radiation	Married (including common law)	258	III	T4	N0	M0	8140/3: Adenocarcinoma, NOS	No surgery	0	98	Alive or dead due to cancer	Dead
3529390	71	Male	White	29	Unknown	0	13	Yes	Beam radiation	Married (including common law)	257	IB	T2	N0	M0	8140/3: Adenocarcinoma, NOS	0	1	0	Alive or dead due to cancer	Dead
3529392	66	Male	Asian or Pacific Islander	43	Unknown	0	12	Yes	None/Unknown	Married (including common law)	250	III	T4	N0	M0	8140/3: Adenocarcinoma, NOS	No surgery	0	98	Alive or dead due to cancer	Dead
3529751	65	Female	White	53	Moderately differentiated; Grade II	37	32	No/Unknown	None/Unknown	Single (never married)	250	IIB	T2	N1	M0	8140/3: Adenocarcinoma, NOS	>0.4	5	5	Alive or dead due to cancer	Dead
3529856	60	Female	White	41	Moderately differentiated; Grade II	0	5	Yes	Beam radiation	Married (including common law)	250	IV	T3	N0	M1	8140/3: Adenocarcinoma, NOS	No surgery	0	98	Alive or dead due to cancer	Dead
3530070	69	Male	Asian or Pacific Islander	40	Unknown	0	40	Yes	None/Unknown	Married (including common law)	250	III	T4	NX	M0	8500/3: Infiltrating duct carcinoma, NOS	No surgery	0	98	Dead (missing/unknown COD)	Dead
3530203	59	Male	Black	35	Unknown	0	8	Yes	Beam radiation	Married (including common law)	250	IB	T2	N0	M0	8500/3: Infiltrating duct carcinoma, NOS	No surgery	0	98	Alive or dead due to cancer	Dead
3530576	99	Female	White	999	Unknown	0	1	No/Unknown	None/Unknown	Widowed	250	III	T4	N1	M0	8140/3: Adenocarcinoma, NOS	No surgery	0	98	Alive or dead due to cancer	Dead
3530752	96	Female	Asian or Pacific Islander	19	Unknown	0	9	No/Unknown	None/Unknown	Widowed	257	III	T4	N0	M0	8140/3: Adenocarcinoma, NOS	No surgery	0	98	Alive or dead due to cancer	Dead
3530754	49	Male	White	38	Well differentiated; Grade I	0	7	Yes	None/Unknown	Divorced	258	IV	T2	N1	M1	8140/3: Adenocarcinoma, NOS	No surgery	0	98	Alive or dead due to cancer	Dead
3530786	90	Female	Asian or Pacific Islander	999	Unknown	0	13	Yes	Beam radiation	Widowed	250	UNK Stage	TX	N1	M0	8140/3: Adenocarcinoma, NOS	No surgery	0	98	Alive or dead due to cancer	Dead
3531702	76	Male	White	40	Moderately differentiated; Grade II	37	1	No/Unknown	None/Unknown	Widowed	250	IIA	T3	N0	M0	8140/3: Adenocarcinoma, NOS	0	8	0	Alive or dead due to cancer	Dead
3532280	82	Female	White	999	Unknown	0	2	No/Unknown	None/Unknown	Married (including common law)	259	IV	TX	NX	M1	8140/3: Adenocarcinoma, NOS	No surgery	0	98	Alive or dead due to cancer	Dead
3532774	66	Male	White	65	Poorly differentiated; Grade III	0	4	Yes	None/Unknown	Married (including common law)	251	IV	T3	N0	M1	8140/3: Adenocarcinoma, NOS	No surgery	0	98	Alive or dead due to cancer	Dead
3533487	74	Male	Asian or Pacific Islander	40	Moderately differentiated; Grade II	37	25	Yes	Beam radiation	Married (including common law)	250	IIB	T3	N1	M0	8140/3: Adenocarcinoma, NOS	<=0.2	10	2	Alive or dead due to cancer	Dead
3533570	82	Female	White	46	Unknown	0	6	Yes	None/Unknown	Widowed	250	IV	T4	N1	M1	8140/3: Adenocarcinoma, NOS	No surgery	0	98	Alive or dead due to cancer	Dead
3533877	56	Female	White	30	Poorly differentiated; Grade III	37	9	Yes	None/Unknown	Divorced	250	IIB	T3	N1	M0	8140/3: Adenocarcinoma, NOS	0.2-0.4	20	6	Alive or dead due to cancer	Dead
3533951	71	Male	White	999	Moderately differentiated; Grade II	0	1	Yes	None/Unknown	Divorced	259	UNK Stage	T4	NX	MX	8140/3: Adenocarcinoma, NOS	No surgery	0	98	Alive or dead due to cancer	Dead
3534036	66	Male	White	999	Unknown	0	2	No/Unknown	None/Unknown	Married (including common law)	252	IV	TX	NX	M1	8140/3: Adenocarcinoma, NOS	No surgery	0	98	Alive or dead due to cancer	Dead
3534177	59	Female	Black	21	Unknown	0	16	No/Unknown	None/Unknown	Divorced	251	IB	T2	N0	M0	8140/3: Adenocarcinoma, NOS	No surgery	0	98	Alive or dead due to cancer	Dead
3534395	65	Female	White	27	Moderately differentiated; Grade II	37	59	Yes	None/Unknown	Divorced	250	IV	T2	N1	M1	8140/3: Adenocarcinoma, NOS	0	16	0	Alive or dead due to cancer	Dead
3534475	61	Male	White	36	Poorly differentiated; Grade III	0	1	No/Unknown	None/Unknown	Married (including common law)	250	IV	T2	N0	M1	8140/3: Adenocarcinoma, NOS	No surgery	0	98	Alive or dead due to cancer	Dead
3534555	62	Female	Black	999	Unknown	0	1	No/Unknown	None/Unknown	Widowed	252	IV	TX	N0	M1	8500/3: Infiltrating duct carcinoma, NOS	No surgery	0	98	Alive or dead due to cancer	Dead
3534679	77	Male	White	46	Unknown	0	1	No/Unknown	None/Unknown	Single (never married)	250	III	T4	N0	M0	8500/3: Infiltrating duct carcinoma, NOS	No surgery	0	98	Alive or dead due to cancer	Dead
3534852	61	Female	Black	999	Unknown	0	1	No/Unknown	None/Unknown	Widowed	250	IV	T3	N0	M1	8140/3: Adenocarcinoma, NOS	No surgery	0	98	Alive or dead due to cancer	Dead
3534884	89	Male	Asian or Pacific Islander	43	Poorly differentiated; Grade III	70	4	No/Unknown	None/Unknown	Married (including common law)	250	IIB	T2	N1	M0	8140/3: Adenocarcinoma, NOS	<=0.2	11	1	Alive or dead due to cancer	Dead
3535265	56	Male	White	30	Well differentiated; Grade I	0	4	No/Unknown	None/Unknown	Single (never married)	250	III	T4	N0	M0	8140/3: Adenocarcinoma, NOS	0	2	0	Alive or dead due to cancer	Dead
3535297	70	Female	White	35	Unknown	0	2	Yes	None/Unknown	Married (including common law)	252	IV	T3	N0	M1	8140/3: Adenocarcinoma, NOS	No surgery	0	98	Alive or dead due to cancer	Dead
3535374	70	Male	White	47	Unknown	0	11	Yes	Beam radiation	Married (including common law)	258	III	T4	N0	M0	8140/3: Adenocarcinoma, NOS	No surgery	0	98	Alive or dead due to cancer	Dead
3535587	67	Male	Asian or Pacific Islander	999	Unknown	0	14	No/Unknown	None/Unknown	Married (including common law)	259	IV	TX	NX	M1	8140/3: Adenocarcinoma, NOS	No surgery	0	98	Alive or dead due to cancer	Dead
3535716	79	Female	White	45	Well differentiated; Grade I	70	22	Yes	Beam radiation	Married (including common law)	250	IIB	T3	N1	M0	8140/3: Adenocarcinoma, NOS	<=0.2	21	4	Alive or dead due to cancer	Dead
3536131	64	Male	White	30	Unknown	0	95	Yes	None/Unknown	Married (including common law)	250	IV	T2	N0	M1	8140/3: Adenocarcinoma, NOS	0	11	0	Alive or dead due to cancer	Dead
3536142	73	Female	Asian or Pacific Islander	30	Unknown	0	3	Yes	None/Unknown	Widowed	251	IV	T3	N1	M1	8140/3: Adenocarcinoma, NOS	No surgery	0	98	Alive or dead due to cancer	Dead
3536174	79	Male	White	10	Well differentiated; Grade I	36	49	Yes	None/Unknown	Divorced	250	IIB	T3	N1	M0	8500/3: Infiltrating duct carcinoma, NOS	>0.4	12	5	Alive or dead due to cancer	Dead
3536367	58	Female	Black	48	Poorly differentiated; Grade III	35	9	No/Unknown	None/Unknown	Single (never married)	250	IIB	T2	N1	M0	8140/3: Adenocarcinoma, NOS	<=0.2	11	2	Alive or dead due to cancer	Dead
3536373	65	Female	White	36	Unknown	0	28	Yes	None/Unknown	Married (including common law)	258	IV	T2	N0	M1	8140/3: Adenocarcinoma, NOS	No surgery	0	98	Alive or dead due to cancer	Dead
3536411	61	Female	White	25	Unknown	0	8	Yes	None/Unknown	Married (including common law)	251	IV	T2	N0	M1	8140/3: Adenocarcinoma, NOS	No surgery	0	98	Alive or dead due to cancer	Dead
3536823	68	Female	White	28	Moderately differentiated; Grade II	37	23	Yes	Beam radiation	Married (including common law)	259	IIB	T3	N1	M0	8500/3: Infiltrating duct carcinoma, NOS	0.2-0.4	24	7	N/A not first tumor	Dead
3536926	76	Male	Asian or Pacific Islander	93	Moderately differentiated; Grade II	0	5	Yes	Beam radiation	Married (including common law)	251	IB	T2	N0	M0	8140/3: Adenocarcinoma, NOS	No surgery	0	98	Alive or dead due to cancer	Dead
3536987	80	Male	White	33	Moderately differentiated; Grade II	37	96	No/Unknown	None/Unknown	Married (including common law)	250	IIB	T3	N1	M0	8500/3: Infiltrating duct carcinoma, NOS	<=0.2	24	3	Alive or dead due to cancer	Alive
3536988	71	Female	White	30	Unknown	0	4	No/Unknown	None/Unknown	Married (including common law)	250	IV	TX	N0	M1	8140/3: Adenocarcinoma, NOS	No surgery	0	98	Alive or dead due to cancer	Dead
3536989	55	Female	Black	20	Poorly differentiated; Grade III	0	1	No/Unknown	None/Unknown	Widowed	259	IV	T1	N0	M1	8140/3: Adenocarcinoma, NOS	No surgery	0	98	Alive or dead due to cancer	Dead
3537296	53	Male	Black	37	Unknown	0	11	No/Unknown	None/Unknown	Married (including common law)	250	IV	T3	NX	M1	8140/3: Adenocarcinoma, NOS	No surgery	0	98	Alive or dead due to cancer	Dead
3537302	56	Female	White	22	Poorly differentiated; Grade III	30	70	Yes	Beam radiation	Married (including common law)	251	IIB	T3	N1	M0	8500/3: Infiltrating duct carcinoma, NOS	<=0.2	28	2	Alive or dead due to cancer	Dead
3537328	57	Female	Asian or Pacific Islander	26	Unknown	0	9	Yes	None/Unknown	Married (including common law)	250	IIA	T3	N0	M0	8140/3: Adenocarcinoma, NOS	No surgery	0	98	Alive or dead due to cancer	Dead
3537411	74	Female	White	47	Unknown	0	1	No/Unknown	None/Unknown	Divorced	250	IIA	T3	N0	M0	8140/3: Adenocarcinoma, NOS	No surgery	0	98	Alive or dead due to cancer	Dead
3537461	85	Female	White	70	Well differentiated; Grade I	70	45	Yes	None/Unknown	Widowed	250	IIB	T3	N1	M0	8500/3: Infiltrating duct carcinoma, NOS	0.2-0.4	13	4	Dead (attributable to causes other than this cancer dx)	Dead
3537616	62	Male	White	45	Moderately differentiated; Grade II	37	73	Yes	None/Unknown	Married (including common law)	250	IIB	T3	N1	M0	8140/3: Adenocarcinoma, NOS	>0.4	26	18	Alive or dead due to cancer	Dead
3537619	62	Female	White	55	Unknown	0	32	No/Unknown	Beam radiation	Divorced	251	III	T4	N0	M0	8140/3: Adenocarcinoma, NOS	No surgery	0	98	Alive or dead due to cancer	Dead
3537718	74	Male	White	43	Unknown	0	4	Yes	None/Unknown	Married (including common law)	250	IV	T3	NX	M1	8140/3: Adenocarcinoma, NOS	No surgery	0	98	Alive or dead due to cancer	Dead
3537719	84	Male	White	38	Unknown	0	11	Yes	None/Unknown	Divorced	250	IB	T2	N0	M0	8140/3: Adenocarcinoma, NOS	No surgery	0	98	Alive or dead due to cancer	Dead
3537888	53	Female	Asian or Pacific Islander	999	Unknown	0	8	No/Unknown	None/Unknown	Married (including common law)	259	IV	TX	NX	M1	8140/3: Adenocarcinoma, NOS	No surgery	0	98	Alive or dead due to cancer	Dead
3537904	68	Female	Asian or Pacific Islander	37	Poorly differentiated; Grade III	0	2	Yes	None/Unknown	Married (including common law)	251	III	T4	N0	M0	8140/3: Adenocarcinoma, NOS	No surgery	0	98	Alive or dead due to cancer	Dead
3537957	66	Female	Black	44	Poorly differentiated; Grade III	0	19	Yes	None/Unknown	Widowed	250	IV	T4	N1	M1	8500/3: Infiltrating duct carcinoma, NOS	No surgery	0	98	Alive or dead due to cancer	Dead
3537999	62	Female	Asian or Pacific Islander	28	Unknown	0	7	Yes	Beam radiation	Married (including common law)	250	IINOS	T3	NX	M0	8140/3: Adenocarcinoma, NOS	No surgery	0	98	Alive or dead due to cancer	Dead
3538117	74	Female	White	37	Unknown	0	2	No/Unknown	None/Unknown	Widowed	251	IIA	T3	N0	M0	8140/3: Adenocarcinoma, NOS	No surgery	0	98	Alive or dead due to cancer	Dead
3538265	57	Male	White	22	Unknown	0	4	Yes	None/Unknown	Married (including common law)	252	IV	T2	N1	M1	8140/3: Adenocarcinoma, NOS	No surgery	0	98	Alive or dead due to cancer	Dead
3538431	59	Male	Black	999	Poorly differentiated; Grade III	0	2	Yes	None/Unknown	Married (including common law)	259	IV	TX	N0	M1	8140/3: Adenocarcinoma, NOS	No surgery	0	98	Alive or dead due to cancer	Dead
3538489	79	Male	Asian or Pacific Islander	30	Unknown	0	10	Yes	None/Unknown	Married (including common law)	258	III	T4	N0	M0	8140/3: Adenocarcinoma, NOS	No surgery	0	98	Dead (missing/unknown COD)	Dead
3538522	81	Female	White	999	Unknown	0	1	No/Unknown	None/Unknown	Widowed	252	IV	TX	N0	M1	8140/3: Adenocarcinoma, NOS	No surgery	0	98	Alive or dead due to cancer	Dead
3538546	44	Female	Black	999	Moderately differentiated; Grade II	0	2	No/Unknown	None/Unknown	Single (never married)	259	UNK Stage	TX	N1	M0	8140/3: Adenocarcinoma, NOS	No surgery	0	98	Alive or dead due to cancer	Dead
3538656	81	Male	White	35	Moderately differentiated; Grade II	37	9	Yes	None/Unknown	Married (including common law)	250	IIB	T3	N1	M0	8140/3: Adenocarcinoma, NOS	0.2-0.4	11	3	Alive or dead due to cancer	Dead
3539049	54	Male	White	40	Moderately differentiated; Grade II	37	51	Yes	None/Unknown	Single (never married)	250	IIA	T3	N0	M0	8140/3: Adenocarcinoma, NOS	0	8	0	Alive or dead due to cancer	Dead
3539076	74	Female	Asian or Pacific Islander	12	Poorly differentiated; Grade III	0	6	No/Unknown	None/Unknown	Widowed	258	UNK Stage	T1	NX	M0	8140/3: Adenocarcinoma, NOS	No surgery	0	98	Alive or dead due to cancer	Dead
3539155	63	Female	Asian or Pacific Islander	51	Poorly differentiated; Grade III	0	1	Yes	None/Unknown	Married (including common law)	252	III	T4	N0	M0	8500/3: Infiltrating duct carcinoma, NOS	No surgery	0	98	Alive or dead due to cancer	Dead
3539214	60	Female	White	999	Unknown	0	2	No/Unknown	None/Unknown	Married (including common law)	259	IV	TX	N1	M1	8140/3: Adenocarcinoma, NOS	No surgery	0	98	Alive or dead due to cancer	Dead
3539323	75	Male	White	35	Poorly differentiated; Grade III	37	1	No/Unknown	None/Unknown	Married (including common law)	250	IIB	T3	N1	M0	8500/3: Infiltrating duct carcinoma, NOS	>0.4	22	9	Alive or dead due to cancer	Dead
3539466	61	Female	White	40	Unknown	0	4	Yes	None/Unknown	Divorced	250	IB	T2	N0	M0	8500/3: Infiltrating duct carcinoma, NOS	No surgery	0	98	Alive or dead due to cancer	Dead
3539472	82	Male	White	26	Moderately differentiated; Grade II	0	6	No/Unknown	None/Unknown	Married (including common law)	259	UNK Stage	T3	NX	MX	8140/3: Adenocarcinoma, NOS	No surgery	0	98	Alive or dead due to cancer	Dead
3539484	81	Female	Asian or Pacific Islander	20	Moderately differentiated; Grade II	60	28	No/Unknown	None/Unknown	Single (never married)	250	IIB	T3	N1	M0	8500/3: Infiltrating duct carcinoma, NOS	>0.4	12	5	Alive or dead due to cancer	Dead
3539776	59	Male	Asian or Pacific Islander	40	Moderately differentiated; Grade II	30	74	Yes	Beam radiation	Married (including common law)	252	IIA	T3	N0	M0	8140/3: Adenocarcinoma, NOS	No surgery	0	98	Alive or dead due to cancer	Dead
3539964	57	Female	Asian or Pacific Islander	42	Unknown	0	11	No/Unknown	Beam radiation	Married (including common law)	251	IB	T2	N0	M0	8500/3: Infiltrating duct carcinoma, NOS	No surgery	0	98	Alive or dead due to cancer	Alive
3540001	49	Male	White	41	Unknown	0	5	Yes	None/Unknown	Married (including common law)	250	IV	T4	N1	M1	8140/3: Adenocarcinoma, NOS	No surgery	0	98	Alive or dead due to cancer	Dead
3540145	55	Female	White	25	Well differentiated; Grade I	37	46	Yes	None/Unknown	Married (including common law)	250	IIA	T3	N0	M0	8500/3: Infiltrating duct carcinoma, NOS	0	2	0	Alive or dead due to cancer	Dead
3540178	72	Female	White	55	Unknown	0	4	Yes	None/Unknown	Married (including common law)	251	IV	T3	N0	M1	8140/3: Adenocarcinoma, NOS	No surgery	0	98	Alive or dead due to cancer	Dead
3540391	92	Female	Asian or Pacific Islander	999	Poorly differentiated; Grade III	0	2	No/Unknown	None/Unknown	Widowed	250	IV	T3	N0	M1	8140/3: Adenocarcinoma, NOS	No surgery	0	98	Alive or dead due to cancer	Dead
3540554	54	Male	White	18	Moderately differentiated; Grade II	70	18	Yes	None/Unknown	Married (including common law)	250	IIB	T3	N1	M0	8140/3: Adenocarcinoma, NOS	0.2-0.4	11	3	Alive or dead due to cancer	Dead
3541100	70	Male	White	18	Moderately differentiated; Grade II	0	94	Yes	None/Unknown	Married (including common law)	250	IV	T3	N0	M1	8140/3: Adenocarcinoma, NOS	No surgery	0	98	Alive or dead due to cancer	Alive
3541336	80	Male	White	30	Poorly differentiated; Grade III	37	21	Yes	Beam radiation	Married (including common law)	250	IIA	T3	N0	M0	8140/3: Adenocarcinoma, NOS	0	12	0	Alive or dead due to cancer	Dead
3541548	73	Female	White	999	Unknown	0	13	Yes	None/Unknown	Married (including common law)	253	UNK Stage	TX	N0	M0	8140/3: Adenocarcinoma, NOS	No surgery	0	98	Alive or dead due to cancer	Dead
3541598	69	Female	Asian or Pacific Islander	30	Well differentiated; Grade I	37	19	No/Unknown	Beam radiation	Single (never married)	259	IIB	T3	N1	M0	8140/3: Adenocarcinoma, NOS	<=0.2	19	3	Alive or dead due to cancer	Dead
3541830	55	Male	Asian or Pacific Islander	24	Unknown	0	10	Yes	Beam radiation	Married (including common law)	251	III	T4	N0	M0	8140/3: Adenocarcinoma, NOS	No surgery	0	98	Alive or dead due to cancer	Dead
3542074	60	Female	Asian or Pacific Islander	20	Unknown	0	5	Yes	None/Unknown	Married (including common law)	250	IV	T3	NX	M1	8140/3: Adenocarcinoma, NOS	No surgery	0	98	Alive or dead due to cancer	Dead
3542170	46	Female	White	46	Moderately differentiated; Grade II	36	10	Yes	None/Unknown	Married (including common law)	257	IIB	T3	N1	M0	8140/3: Adenocarcinoma, NOS	0.2-0.4	21	7	Alive or dead due to cancer	Dead
3542336	51	Female	White	42	Poorly differentiated; Grade III	0	10	Yes	Beam radiation	Married (including common law)	250	IIA	T3	N0	M0	8140/3: Adenocarcinoma, NOS	No surgery	0	98	Alive or dead due to cancer	Dead
3542337	59	Female	White	20	Well differentiated; Grade I	37	26	Yes	Beam radiation	Separated	250	IIB	T3	N1	M0	8140/3: Adenocarcinoma, NOS	<=0.2	6	1	Alive or dead due to cancer	Dead
3542357	57	Female	White	110	Moderately differentiated; Grade II	0	16	Yes	Beam radiation	Married (including common law)	250	III	T4	N0	M0	8140/3: Adenocarcinoma, NOS	0	1	0	Alive or dead due to cancer	Dead
3542491	71	Female	White	40	Moderately differentiated; Grade II	37	13	No/Unknown	None/Unknown	Widowed	250	IB	T2	N0	M0	8140/3: Adenocarcinoma, NOS	0	12	0	Alive or dead due to cancer	Dead
3542576	76	Female	White	65	Moderately differentiated; Grade II	36	12	No/Unknown	None/Unknown	Divorced	250	IIB	T3	N1	M0	8500/3: Infiltrating duct carcinoma, NOS	0.2-0.4	9	2	Alive or dead due to cancer	Dead
3542798	66	Male	White	31	Moderately differentiated; Grade II	0	13	No/Unknown	None/Unknown	Married (including common law)	250	IIA	T3	N0	M0	8140/3: Adenocarcinoma, NOS	No surgery	0	98	Dead (missing/unknown COD)	Dead
3542882	56	Female	Asian or Pacific Islander	30	Unknown	0	1	No/Unknown	None/Unknown	Married (including common law)	250	IIA	T3	N0	M0	8140/3: Adenocarcinoma, NOS	No surgery	0	98	Dead (attributable to causes other than this cancer dx)	Dead
3542977	66	Male	White	60	Unknown	0	3	No/Unknown	None/Unknown	Single (never married)	250	IV	T3	N0	M1	8140/3: Adenocarcinoma, NOS	No surgery	0	98	Alive or dead due to cancer	Dead
3543145	60	Female	White	36	Poorly differentiated; Grade III	0	21	Yes	Beam radiation	Divorced	250	IV	T3	N0	M1	8140/3: Adenocarcinoma, NOS	No surgery	0	98	Alive or dead due to cancer	Dead
3543407	60	Female	White	52	Unknown	0	2	Yes	None/Unknown	Married (including common law)	259	IV	T2	N0	M1	8140/3: Adenocarcinoma, NOS	No surgery	0	98	Alive or dead due to cancer	Dead
3543439	64	Female	White	999	Unknown	0	1	No/Unknown	None/Unknown	Married (including common law)	259	IV	TX	N0	M1	8140/3: Adenocarcinoma, NOS	No surgery	0	98	Alive or dead due to cancer	Dead
3543712	72	Female	Black	25	Unknown	0	9	Yes	Beam radiation	Widowed	250	UNK Stage	T3	NX	MX	8140/3: Adenocarcinoma, NOS	No surgery	0	98	Alive or dead due to cancer	Dead
3543872	86	Male	White	55	Well differentiated; Grade I	0	18	Yes	None/Unknown	Married (including common law)	259	IV	T4	N1	M1	8140/3: Adenocarcinoma, NOS	No surgery	0	98	Alive or dead due to cancer	Dead
3543876	72	Male	White	43	Well differentiated; Grade I	0	8	Yes	None/Unknown	Married (including common law)	250	IIB	T2	N1	M0	8140/3: Adenocarcinoma, NOS	>0.4	1	1	Alive or dead due to cancer	Dead
3544017	53	Male	White	32	Moderately differentiated; Grade II	37	8	Yes	Beam radiation	Single (never married)	250	IIB	T3	N1	M0	8500/3: Infiltrating duct carcinoma, NOS	0.2-0.4	17	6	Alive or dead due to cancer	Dead
3544554	84	Female	Asian or Pacific Islander	46	Poorly differentiated; Grade III	0	6	No/Unknown	Beam radiation	Widowed	252	IB	T2	N0	M0	8140/3: Adenocarcinoma, NOS	No surgery	0	98	Alive or dead due to cancer	Dead
3544778	66	Male	Black	42	Unknown	0	5	Yes	None/Unknown	Divorced	250	IV	T4	N1	M1	8140/3: Adenocarcinoma, NOS	No surgery	0	98	Alive or dead due to cancer	Dead
3544781	74	Male	White	36	Unknown	0	2	No/Unknown	None/Unknown	Married (including common law)	251	III	T4	N1	M0	8140/3: Adenocarcinoma, NOS	No surgery	0	98	Alive or dead due to cancer	Dead
3545527	81	Male	White	0	Unknown	0	2	Yes	None/Unknown	Divorced	259	IV	T0	NX	M1	8140/3: Adenocarcinoma, NOS	No surgery	0	98	Dead (attributable to causes other than this cancer dx)	Dead
3545795	66	Male	Asian or Pacific Islander	35	Unknown	0	21	Yes	None/Unknown	Married (including common law)	252	IV	T3	NX	M1	8140/3: Adenocarcinoma, NOS	No surgery	0	98	Alive or dead due to cancer	Dead
3545934	61	Male	Asian or Pacific Islander	60	Unknown	0	19	Yes	None/Unknown	Married (including common law)	252	IV	T3	N1	M1	8140/3: Adenocarcinoma, NOS	No surgery	0	98	Alive or dead due to cancer	Dead
3545940	61	Female	White	999	Unknown	0	7	Yes	None/Unknown	Married (including common law)	259	IV	T3	N0	M1	8140/3: Adenocarcinoma, NOS	No surgery	0	98	Alive or dead due to cancer	Dead
3545966	52	Female	Asian or Pacific Islander	63	Unknown	0	1	No/Unknown	None/Unknown	Divorced	250	IV	T4	N0	M1	8140/3: Adenocarcinoma, NOS	No surgery	0	98	Alive or dead due to cancer	Dead
3546265	76	Male	White	68	Unknown	0	2	Yes	None/Unknown	Married (including common law)	250	IV	T3	NX	M1	8140/3: Adenocarcinoma, NOS	No surgery	0	98	Alive or dead due to cancer	Dead
3547421	59	Female	Asian or Pacific Islander	40	Unknown	0	2	No/Unknown	None/Unknown	Married (including common law)	250	IV	T3	NX	M1	8140/3: Adenocarcinoma, NOS	No surgery	0	98	Dead (missing/unknown COD)	Dead
3547467	45	Male	White	19	Poorly differentiated; Grade III	37	17	Yes	Beam radiation	Married (including common law)	250	IIB	T3	N1	M0	8140/3: Adenocarcinoma, NOS	<=0.2	8	1	Alive or dead due to cancer	Dead
3547723	79	Female	Black	44	Unknown	0	8	Yes	None/Unknown	Single (never married)	250	IV	T3	N0	M1	8140/3: Adenocarcinoma, NOS	No surgery	0	98	Dead (attributable to causes other than this cancer dx)	Dead
3547878	69	Female	Black	36	Unknown	0	13	No/Unknown	None/Unknown	Single (never married)	250	IIA	T3	N0	M0	8140/3: Adenocarcinoma, NOS	No surgery	0	98	Alive or dead due to cancer	Dead
3547880	66	Female	White	25	Unknown	37	14	Yes	Beam radiation	Married (including common law)	250	IIB	T3	N1	M0	8140/3: Adenocarcinoma, NOS	<=0.2	25	1	Alive or dead due to cancer	Dead
3547920	73	Male	White	999	Unknown	0	9	Yes	Beam radiation	Widowed	250	IIA	T3	N0	M0	8140/3: Adenocarcinoma, NOS	No surgery	0	98	Alive or dead due to cancer	Dead
3548093	74	Male	White	60	Unknown	0	16	Yes	None/Unknown	Widowed	250	IV	T3	N1	M1	8140/3: Adenocarcinoma, NOS	No surgery	0	98	Alive or dead due to cancer	Dead
3548420	75	Female	Black	25	Unknown	0	2	Yes	None/Unknown	Married (including common law)	252	IV	TX	N0	M1	8140/3: Adenocarcinoma, NOS	No surgery	0	98	Alive or dead due to cancer	Dead
3548451	56	Female	White	27	Unknown	0	18	No/Unknown	None/Unknown	Married (including common law)	250	IV	T3	NX	M1	8140/3: Adenocarcinoma, NOS	No surgery	0	98	Alive or dead due to cancer	Dead
3548470	84	Male	White	16	Unknown	37	30	Yes	None/Unknown	Widowed	250	IA	T1	N0	M0	8500/3: Infiltrating duct carcinoma, NOS	0	7	0	Dead (attributable to causes other than this cancer dx)	Dead
3548909	77	Female	White	73	Unknown	0	1	No/Unknown	None/Unknown	Widowed	252	IV	T2	N0	M1	8500/3: Infiltrating duct carcinoma, NOS	No surgery	0	98	N/A not first tumor	Dead
3549186	61	Male	White	32	Unknown	0	10	Yes	None/Unknown	Married (including common law)	257	UNK Stage	T2	N1	MX	8140/3: Adenocarcinoma, NOS	No surgery	0	98	Alive or dead due to cancer	Dead
3549201	59	Male	White	30	Moderately differentiated; Grade II	25	9	Yes	None/Unknown	Married (including common law)	250	III	T4	N0	M0	8140/3: Adenocarcinoma, NOS	0	1	0	Alive or dead due to cancer	Dead
3549540	53	Male	White	56	Poorly differentiated; Grade III	37	10	Yes	Radiation, NOS method or source not specified	Single (never married)	258	IIB	T3	N1	M0	8500/3: Infiltrating duct carcinoma, NOS	<=0.2	25	3	Alive or dead due to cancer	Dead
3549717	66	Male	Black	999	Unknown	0	1	No/Unknown	None/Unknown	Divorced	250	IV	TX	N0	M1	8140/3: Adenocarcinoma, NOS	No surgery	0	98	Alive or dead due to cancer	Dead
3549982	60	Female	White	40	Unknown	0	11	Yes	None/Unknown	Married (including common law)	250	IV	T2	N0	M1	8140/3: Adenocarcinoma, NOS	No surgery	0	98	Alive or dead due to cancer	Dead
3550201	84	Female	White	40	Moderately differentiated; Grade II	0	3	No/Unknown	None/Unknown	Single (never married)	250	IINOS	T3	NX	M0	8140/3: Adenocarcinoma, NOS	No surgery	0	98	Alive or dead due to cancer	Dead
3550567	55	Female	Black	31	Unknown	0	1	No/Unknown	None/Unknown	Married (including common law)	250	IV	T3	N0	M1	8140/3: Adenocarcinoma, NOS	No surgery	0	98	Alive or dead due to cancer	Dead
3550652	75	Female	Black	25	Well differentiated; Grade I	30	12	No/Unknown	None/Unknown	Divorced	252	IB	T2	N0	M0	8500/3: Infiltrating duct carcinoma, NOS	0	19	0	N/A not first tumor	Alive
3550664	59	Male	Asian or Pacific Islander	31	Unknown	0	13	Yes	None/Unknown	Married (including common law)	251	IV	T2	N0	M1	8140/3: Adenocarcinoma, NOS	No surgery	0	98	Alive or dead due to cancer	Dead
3550668	73	Male	Asian or Pacific Islander	36	Moderately differentiated; Grade II	0	1	No/Unknown	None/Unknown	Divorced	250	III	T4	N0	M0	8140/3: Adenocarcinoma, NOS	No surgery	0	98	Alive or dead due to cancer	Dead
3551022	67	Female	White	40	Moderately differentiated; Grade II	0	23	No/Unknown	None/Unknown	Married (including common law)	250	IV	T2	N1	M1	8140/3: Adenocarcinoma, NOS	No surgery	0	98	Alive or dead due to cancer	Dead
3551175	59	Female	White	50	Moderately differentiated; Grade II	0	2	Yes	None/Unknown	Married (including common law)	250	IV	T3	N0	M1	8140/3: Adenocarcinoma, NOS	No surgery	0	98	Alive or dead due to cancer	Dead
3551176	51	Male	Asian or Pacific Islander	42	Poorly differentiated; Grade III	0	21	Yes	Beam radiation	Married (including common law)	250	IIA	T3	N0	M0	8140/3: Adenocarcinoma, NOS	No surgery	0	98	Alive or dead due to cancer	Dead
3551329	79	Female	American Indian/Alaska Native	42	Well differentiated; Grade I	0	3	Yes	Radiation, NOS method or source not specified	Married (including common law)	250	IINOS	T3	NX	M0	8140/3: Adenocarcinoma, NOS	No surgery	0	98	Alive or dead due to cancer	Dead
3551409	80	Female	White	31	Unknown	0	7	Yes	None/Unknown	Married (including common law)	250	IV	T4	NX	M1	8140/3: Adenocarcinoma, NOS	No surgery	0	98	Alive or dead due to cancer	Dead
3551423	74	Female	Black	63	Poorly differentiated; Grade III	0	2	No/Unknown	None/Unknown	Widowed	251	IV	T3	NX	M1	8140/3: Adenocarcinoma, NOS	No surgery	0	98	Alive or dead due to cancer	Dead
3551707	75	Male	Black	35	Unknown	0	6	Yes	None/Unknown	Married (including common law)	251	IV	TX	NX	M1	8140/3: Adenocarcinoma, NOS	No surgery	0	98	Alive or dead due to cancer	Dead
3551845	72	Female	Asian or Pacific Islander	29	Moderately differentiated; Grade II	37	49	Yes	Radiation, NOS method or source not specified	Married (including common law)	250	IB	T2	N0	M0	8500/3: Infiltrating duct carcinoma, NOS	0	11	0	Alive or dead due to cancer	Dead
3551939	57	Female	Black	37	Unknown	0	16	Yes	None/Unknown	Single (never married)	251	IV	T2	N1	M1	8140/3: Adenocarcinoma, NOS	No surgery	0	98	Alive or dead due to cancer	Dead
3552078	51	Male	White	40	Unknown	0	19	Yes	None/Unknown	Married (including common law)	250	IIB	T3	N1	M0	8140/3: Adenocarcinoma, NOS	>0.4	1	1	Alive or dead due to cancer	Dead
3552092	70	Female	White	49	Poorly differentiated; Grade III	60	2	No/Unknown	None/Unknown	Widowed	250	IIB	T3	N1	M0	8500/3: Infiltrating duct carcinoma, NOS	>0.4	18	10	Alive or dead due to cancer	Dead
3552230	78	Female	White	45	Poorly differentiated; Grade III	35	4	No/Unknown	None/Unknown	Married (including common law)	250	IIB	T3	N1	M0	8500/3: Infiltrating duct carcinoma, NOS	0.2-0.4	13	3	Alive or dead due to cancer	Dead
3552277	29	Male	Asian or Pacific Islander	999	Unknown	0	19	Yes	Beam radiation	Married (including common law)	250	IV	T3	N1	M1	8140/3: Adenocarcinoma, NOS	No surgery	0	98	Alive or dead due to cancer	Dead
3552511	42	Female	White	45	Well differentiated; Grade I	37	19	Yes	None/Unknown	Divorced	250	IIB	T3	N1	M0	8140/3: Adenocarcinoma, NOS	<=0.2	11	2	Alive or dead due to cancer	Dead
3552512	49	Male	American Indian/Alaska Native	60	Poorly differentiated; Grade III	37	18	Yes	None/Unknown	Single (never married)	250	IV	T3	N1	M1	8500/3: Infiltrating duct carcinoma, NOS	<=0.2	6	1	Alive or dead due to cancer	Dead
3552522	62	Male	White	85	Unknown	0	7	Yes	None/Unknown	Widowed	251	IV	T3	N1	M1	8140/3: Adenocarcinoma, NOS	No surgery	0	98	Alive or dead due to cancer	Dead
3552531	54	Female	White	58	Unknown	0	7	Yes	Beam radiation	Married (including common law)	250	III	T4	N1	M0	8140/3: Adenocarcinoma, NOS	No surgery	0	98	Alive or dead due to cancer	Dead
3552732	67	Male	White	34	Unknown	0	4	Yes	Beam radiation	Divorced	252	IV	T4	N0	M1	8140/3: Adenocarcinoma, NOS	No surgery	0	98	Alive or dead due to cancer	Dead
3552825	30	Male	White	10	Moderately differentiated; Grade II	37	1	No/Unknown	None/Unknown	Married (including common law)	251	IIB	T1	N1	M0	8140/3: Adenocarcinoma, NOS	>0.4	33	15	Alive or dead due to cancer	Dead
3553018	43	Female	White	4	Moderately differentiated; Grade II	30	92	No/Unknown	None/Unknown	Single (never married)	251	IA	T1	N0	M0	8500/3: Infiltrating duct carcinoma, NOS	0	35	0	Alive or dead due to cancer	Alive
3553219	56	Male	White	40	Poorly differentiated; Grade III	30	21	Yes	None/Unknown	Single (never married)	252	IIB	T2	N1	M0	8140/3: Adenocarcinoma, NOS	>0.4	12	7	Alive or dead due to cancer	Dead
3553507	60	Female	White	38	Unknown	0	4	Yes	None/Unknown	Single (never married)	251	IV	T4	N1	M1	8140/3: Adenocarcinoma, NOS	No surgery	0	98	Alive or dead due to cancer	Dead
3553674	41	Female	Asian or Pacific Islander	60	Moderately differentiated; Grade II	37	49	Yes	Beam radiation	Divorced	251	III	T4	N1	M0	8500/3: Infiltrating duct carcinoma, NOS	>0.4	18	11	Alive or dead due to cancer	Dead
3554239	54	Male	White	59	Poorly differentiated; Grade III	0	2	No/Unknown	None/Unknown	Divorced	250	III	T4	N1	M0	8140/3: Adenocarcinoma, NOS	No surgery	0	98	Alive or dead due to cancer	Dead
3554356	72	Male	Asian or Pacific Islander	20	Poorly differentiated; Grade III	37	32	No/Unknown	None/Unknown	Married (including common law)	250	IA	T1	N0	M0	8140/3: Adenocarcinoma, NOS	0	17	0	Alive or dead due to cancer	Dead
3554357	76	Female	Asian or Pacific Islander	45	Moderately differentiated; Grade II	37	3	Yes	None/Unknown	Married (including common law)	250	IIB	T3	N1	M0	8500/3: Infiltrating duct carcinoma, NOS	0.2-0.4	29	11	Dead (attributable to causes other than this cancer dx)	Dead
3554656	84	Female	White	21	Poorly differentiated; Grade III	0	4	Yes	None/Unknown	Widowed	250	IV	T2	N0	M1	8140/3: Adenocarcinoma, NOS	No surgery	0	98	Alive or dead due to cancer	Dead
3555145	70	Male	White	30	Moderately differentiated; Grade II	37	12	No/Unknown	None/Unknown	Divorced	250	IIA	T3	N0	M0	8140/3: Adenocarcinoma, NOS	0	18	0	Dead (attributable to causes other than this cancer dx)	Dead
3555181	87	Male	White	109	Poorly differentiated; Grade III	30	52	No/Unknown	None/Unknown	Widowed	252	IIB	T3	N1	M0	8500/3: Infiltrating duct carcinoma, NOS	<=0.2	15	3	Alive or dead due to cancer	Dead
3555193	84	Female	Black	60	Unknown	0	3	No/Unknown	None/Unknown	Single (never married)	250	IV	T2	N0	M1	8140/3: Adenocarcinoma, NOS	No surgery	0	98	Alive or dead due to cancer	Dead
3555312	92	Male	White	999	Unknown	0	7	No/Unknown	None/Unknown	Widowed	259	UNK Stage	TX	NX	MX	8140/3: Adenocarcinoma, NOS	No surgery	0	98	Alive or dead due to cancer	Dead
3555588	66	Male	Black	50	Well differentiated; Grade I	0	9	Yes	None/Unknown	Divorced	250	IV	T2	N0	M1	8140/3: Adenocarcinoma, NOS	No surgery	0	98	Alive or dead due to cancer	Dead
3555627	51	Male	Black	44	Moderately differentiated; Grade II	40	17	Yes	Beam radiation	Married (including common law)	250	IIB	T3	N1	M0	8140/3: Adenocarcinoma, NOS	0.2-0.4	11	3	Alive or dead due to cancer	Dead
3555646	73	Female	Asian or Pacific Islander	35	Moderately differentiated; Grade II	37	8	No/Unknown	None/Unknown	Married (including common law)	250	IIA	T3	N0	M0	8500/3: Infiltrating duct carcinoma, NOS	0	15	0	Alive or dead due to cancer	Dead
3555862	58	Male	White	999	Unknown	0	2	Yes	None/Unknown	Married (including common law)	251	IV	TX	N0	M1	8140/3: Adenocarcinoma, NOS	No surgery	0	98	Alive or dead due to cancer	Dead
3555883	62	Male	White	64	Unknown	0	12	Yes	None/Unknown	Married (including common law)	252	IV	T3	N1	M1	8140/3: Adenocarcinoma, NOS	No surgery	0	98	Alive or dead due to cancer	Dead
3555984	71	Male	White	25	Poorly differentiated; Grade III	37	7	Yes	None/Unknown	Single (never married)	250	IIB	T3	N1	M0	8500/3: Infiltrating duct carcinoma, NOS	<=0.2	18	1	Alive or dead due to cancer	Dead
3556211	78	Female	Asian or Pacific Islander	21	Moderately differentiated; Grade II	60	90	Yes	None/Unknown	Married (including common law)	250	IIA	T3	N0	M0	8500/3: Infiltrating duct carcinoma, NOS	0	21	0	Alive or dead due to cancer	Alive
3556246	66	Female	Asian or Pacific Islander	42	Poorly differentiated; Grade III	0	5	Yes	Beam radiation	Married (including common law)	250	IV	T4	N0	M1	8140/3: Adenocarcinoma, NOS	No surgery	0	98	Alive or dead due to cancer	Dead
3556438	88	Male	White	70	Unknown	0	2	No/Unknown	None/Unknown	Married (including common law)	251	IV	TX	N0	M1	8140/3: Adenocarcinoma, NOS	No surgery	0	98	Alive or dead due to cancer	Dead
3556442	80	Female	Asian or Pacific Islander	20	Well differentiated; Grade I	36	25	No/Unknown	None/Unknown	Widowed	250	IIB	T3	N1	M0	8500/3: Infiltrating duct carcinoma, NOS	<=0.2	15	1	Alive or dead due to cancer	Dead
3556492	82	Male	White	30	Unknown	0	4	No/Unknown	None/Unknown	Divorced	250	UNK Stage	TX	N1	M0	8140/3: Adenocarcinoma, NOS	No surgery	0	98	Alive or dead due to cancer	Dead
3556546	83	Female	Asian or Pacific Islander	29	Moderately differentiated; Grade II	37	13	No/Unknown	None/Unknown	Widowed	250	IIB	T3	N1	M0	8140/3: Adenocarcinoma, NOS	<=0.2	15	1	Alive or dead due to cancer	Dead
3556590	65	Female	White	9	Moderately differentiated; Grade II	30	33	Yes	None/Unknown	Divorced	258	IA	T1	N0	M0	8140/3: Adenocarcinoma, NOS	0	1	0	Dead (attributable to causes other than this cancer dx)	Dead
3556597	66	Male	White	50	Poorly differentiated; Grade III	35	34	No/Unknown	None/Unknown	Married (including common law)	250	IIB	T2	N1	M0	8140/3: Adenocarcinoma, NOS	<=0.2	16	3	Alive or dead due to cancer	Dead
3557202	55	Female	White	48	Unknown	0	3	No/Unknown	Beam radiation	Divorced	251	IB	T2	N0	M0	8140/3: Adenocarcinoma, NOS	No surgery	0	98	Alive or dead due to cancer	Dead
3557308	70	Male	White	20	Unknown	0	10	Yes	None/Unknown	Married (including common law)	250	IV	T3	NX	M1	8140/3: Adenocarcinoma, NOS	No surgery	0	98	Alive or dead due to cancer	Dead
3557311	76	Female	White	25	Unknown	0	21	Yes	Beam radiation	Widowed	250	III	T4	N1	M0	8140/3: Adenocarcinoma, NOS	No surgery	0	98	Alive or dead due to cancer	Dead
3557447	64	Female	Asian or Pacific Islander	30	Unknown	0	7	Yes	None/Unknown	Single (never married)	252	IV	T2	N1	M1	8140/3: Adenocarcinoma, NOS	No surgery	0	98	Alive or dead due to cancer	Dead
3557569	64	Female	Asian or Pacific Islander	75	Unknown	0	2	No/Unknown	None/Unknown	Married (including common law)	257	UNK Stage	T4	NX	MX	8140/3: Adenocarcinoma, NOS	No surgery	0	98	Dead (missing/unknown COD)	Dead
3557807	34	Female	Black	999	Unknown	0	2	No/Unknown	None/Unknown	Single (never married)	259	IV	T4	N1	M1	8140/3: Adenocarcinoma, NOS	>0.4	1	1	Alive or dead due to cancer	Dead
3557941	65	Female	White	46	Unknown	0	22	Yes	None/Unknown	Married (including common law)	251	IV	T3	N0	M1	8140/3: Adenocarcinoma, NOS	No surgery	0	98	Alive or dead due to cancer	Dead
3558163	84	Male	White	39	Unknown	0	2	No/Unknown	None/Unknown	Married (including common law)	250	IV	T4	N0	M1	8140/3: Adenocarcinoma, NOS	No surgery	0	98	Alive or dead due to cancer	Dead
3558272	60	Male	White	50	Unknown	0	2	Yes	None/Unknown	Married (including common law)	259	IV	TX	NX	M1	8140/3: Adenocarcinoma, NOS	No surgery	0	98	Alive or dead due to cancer	Dead
3558277	69	Male	White	999	Poorly differentiated; Grade III	0	1	Yes	None/Unknown	Married (including common law)	259	IV	TX	N0	M1	8140/3: Adenocarcinoma, NOS	No surgery	0	98	Alive or dead due to cancer	Dead
3558560	65	Female	White	17	Moderately differentiated; Grade II	37	29	No/Unknown	None/Unknown	Divorced	250	IIB	T1	N1	M0	8500/3: Infiltrating duct carcinoma, NOS	<=0.2	22	1	Alive or dead due to cancer	Dead
3558687	82	Female	Black	44	Unknown	0	1	No/Unknown	None/Unknown	Single (never married)	250	IB	T2	N0	M0	8140/3: Adenocarcinoma, NOS	No surgery	0	98	Alive or dead due to cancer	Dead
3558690	52	Male	White	43	Moderately differentiated; Grade II	0	4	Yes	None/Unknown	Married (including common law)	252	IV	T4	N0	M1	8140/3: Adenocarcinoma, NOS	No surgery	0	98	Alive or dead due to cancer	Dead
3558979	85	Male	White	70	Poorly differentiated; Grade III	30	2	No/Unknown	None/Unknown	Married (including common law)	251	IIB	T3	N1	M0	8500/3: Infiltrating duct carcinoma, NOS	<=0.2	16	2	Alive or dead due to cancer	Dead
3559267	75	Male	White	35	Moderately differentiated; Grade II	36	12	Yes	None/Unknown	Divorced	250	IIA	T3	N0	M0	8140/3: Adenocarcinoma, NOS	0	7	0	Alive or dead due to cancer	Dead
3559391	65	Male	White	30	Poorly differentiated; Grade III	37	95	Yes	None/Unknown	Widowed	250	IIA	T3	N0	M0	8140/3: Adenocarcinoma, NOS	0	11	0	Alive or dead due to cancer	Dead
3559499	62	Male	White	48	Poorly differentiated; Grade III	70	22	Yes	None/Unknown	Single (never married)	250	IIB	T3	N1	M0	8140/3: Adenocarcinoma, NOS	<=0.2	10	1	Alive or dead due to cancer	Dead
3559790	53	Male	White	30	Moderately differentiated; Grade II	0	2	No/Unknown	None/Unknown	Divorced	250	UNK Stage	T3	NX	MX	8500/3: Infiltrating duct carcinoma, NOS	No surgery	0	98	Alive or dead due to cancer	Dead
3559976	65	Female	Asian or Pacific Islander	40	Poorly differentiated; Grade III	37	9	Yes	None/Unknown	Single (never married)	250	III	T4	N1	M0	8500/3: Infiltrating duct carcinoma, NOS	0.2-0.4	15	6	Alive or dead due to cancer	Dead
3560162	56	Male	White	999	Unknown	0	25	Yes	None/Unknown	Married (including common law)	259	UNK Stage	TX	N0	M0	8140/3: Adenocarcinoma, NOS	No surgery	0	98	Alive or dead due to cancer	Dead
3560236	75	Male	White	38	Unknown	0	4	No/Unknown	None/Unknown	Single (never married)	250	IV	T3	N1	M1	8140/3: Adenocarcinoma, NOS	No surgery	0	98	Alive or dead due to cancer	Dead
3560283	68	Male	White	32	Poorly differentiated; Grade III	37	86	Yes	None/Unknown	Single (never married)	250	IIB	T2	N1	M0	8500/3: Infiltrating duct carcinoma, NOS	<=0.2	15	2	Alive or dead due to cancer	Alive
3560359	79	Female	White	49	Unknown	0	7	No/Unknown	None/Unknown	Widowed	250	IIA	T3	N0	M0	8140/3: Adenocarcinoma, NOS	No surgery	0	98	Alive or dead due to cancer	Dead
3560399	57	Male	Asian or Pacific Islander	999	Unknown	0	7	Yes	None/Unknown	Married (including common law)	250	IV	TX	NX	M1	8140/3: Adenocarcinoma, NOS	No surgery	0	98	Alive or dead due to cancer	Dead
3560434	36	Female	Black	999	Unknown	0	59	Yes	None/Unknown	Single (never married)	259	UNK Stage	TX	NX	M0	8140/3: Adenocarcinoma, NOS	No surgery	0	98	Alive or dead due to cancer	Alive
3560525	63	Female	White	56	Unknown	0	6	Yes	None/Unknown	Married (including common law)	252	IV	T3	N0	M1	8140/3: Adenocarcinoma, NOS	No surgery	0	98	Alive or dead due to cancer	Dead
3560618	51	Male	White	47	Unknown	0	3	No/Unknown	None/Unknown	Single (never married)	250	III	T4	N0	M0	8140/3: Adenocarcinoma, NOS	No surgery	0	98	Dead (missing/unknown COD)	Dead
3560838	85	Female	White	68	Unknown	0	1	No/Unknown	None/Unknown	Single (never married)	258	III	T4	N0	M0	8140/3: Adenocarcinoma, NOS	No surgery	0	98	Alive or dead due to cancer	Dead
3560930	85	Male	White	33	Unknown	0	3	Yes	Beam radiation	Divorced	258	IV	T3	N1	M1	8140/3: Adenocarcinoma, NOS	No surgery	0	98	Alive or dead due to cancer	Dead
3560984	66	Male	White	30	Well differentiated; Grade I	37	34	Yes	None/Unknown	Married (including common law)	250	IIB	T3	N1	M0	8500/3: Infiltrating duct carcinoma, NOS	<=0.2	10	1	Alive or dead due to cancer	Dead
3561265	67	Female	Asian or Pacific Islander	25	Poorly differentiated; Grade III	37	8	Yes	None/Unknown	Married (including common law)	250	IIA	T3	N0	M0	8500/3: Infiltrating duct carcinoma, NOS	0	44	0	Alive or dead due to cancer	Dead
3561269	50	Female	White	33	Moderately differentiated; Grade II	37	36	Yes	None/Unknown	Married (including common law)	250	IIB	T3	N1	M0	8500/3: Infiltrating duct carcinoma, NOS	<=0.2	44	7	Alive or dead due to cancer	Dead
3561272	61	Male	White	45	Unknown	0	26	Yes	None/Unknown	Single (never married)	250	UNK Stage	T4	NX	MX	8140/3: Adenocarcinoma, NOS	No surgery	0	98	Alive or dead due to cancer	Dead
3561276	58	Female	White	40	Unknown	0	29	Yes	None/Unknown	Single (never married)	250	IV	T3	N0	M1	8140/3: Adenocarcinoma, NOS	No surgery	0	98	Alive or dead due to cancer	Dead
3561442	67	Female	White	999	Unknown	0	15	Yes	None/Unknown	Widowed	250	IV	TX	N0	M1	8140/3: Adenocarcinoma, NOS	No surgery	0	98	Alive or dead due to cancer	Dead
3561499	47	Female	White	55	Unknown	0	5	Yes	None/Unknown	Married (including common law)	252	IV	T3	N0	M1	8140/3: Adenocarcinoma, NOS	No surgery	0	98	Alive or dead due to cancer	Dead
3561603	77	Female	White	18	Poorly differentiated; Grade III	37	88	Yes	None/Unknown	Widowed	250	IIB	T3	N1	M0	8500/3: Infiltrating duct carcinoma, NOS	<=0.2	31	2	Alive or dead due to cancer	Alive
3561683	85	Male	White	35	Unknown	0	2	No/Unknown	None/Unknown	Widowed	252	IV	T3	N0	M1	8140/3: Adenocarcinoma, NOS	No surgery	0	98	Alive or dead due to cancer	Dead
3562041	67	Male	White	50	Unknown	0	14	Yes	None/Unknown	Married (including common law)	252	IV	TX	NX	M1	8140/3: Adenocarcinoma, NOS	No surgery	0	98	Alive or dead due to cancer	Dead
3562121	48	Female	Asian or Pacific Islander	41	Unknown	0	10	Yes	None/Unknown	Single (never married)	252	IV	T4	NX	M1	8140/3: Adenocarcinoma, NOS	No surgery	0	98	Alive or dead due to cancer	Dead
3562220	90	Male	Asian or Pacific Islander	999	Poorly differentiated; Grade III	0	1	No/Unknown	None/Unknown	Widowed	259	III	T4	N0	M0	8140/3: Adenocarcinoma, NOS	No surgery	0	98	Alive or dead due to cancer	Dead
3562354	82	Male	Black	60	Unknown	0	5	Yes	Beam radiation	Married (including common law)	251	IINOS	T3	NX	M0	8140/3: Adenocarcinoma, NOS	No surgery	0	98	Alive or dead due to cancer	Dead
3562675	46	Male	Asian or Pacific Islander	999	Unknown	0	4	Yes	None/Unknown	Married (including common law)	252	IV	T4	N0	M1	8140/3: Adenocarcinoma, NOS	No surgery	0	98	Alive or dead due to cancer	Dead
3562677	68	Female	White	30	Moderately differentiated; Grade II	70	6	Yes	None/Unknown	Married (including common law)	250	IV	T3	N1	M1	8500/3: Infiltrating duct carcinoma, NOS	>0.4	4	2	Alive or dead due to cancer	Dead
3562695	70	Female	White	32	Unknown	0	6	Yes	None/Unknown	Widowed	252	IV	T3	N1	M1	8140/3: Adenocarcinoma, NOS	No surgery	0	98	Alive or dead due to cancer	Dead
3562773	75	Male	White	29	Moderately differentiated; Grade II	30	89	No/Unknown	None/Unknown	Married (including common law)	251	IB	T2	N0	M0	8500/3: Infiltrating duct carcinoma, NOS	0	14	0	Alive or dead due to cancer	Alive
3562887	67	Female	White	38	Unknown	0	7	Yes	None/Unknown	Widowed	250	IV	T4	N0	M1	8140/3: Adenocarcinoma, NOS	No surgery	0	98	Alive or dead due to cancer	Dead
3563208	87	Female	Asian or Pacific Islander	21	Unknown	0	7	Yes	None/Unknown	Widowed	250	UNK Stage	T2	NX	MX	8140/3: Adenocarcinoma, NOS	No surgery	0	98	Alive or dead due to cancer	Dead
3563793	86	Female	White	22	Unknown	0	9	Yes	None/Unknown	Married (including common law)	251	IV	T2	N0	M1	8140/3: Adenocarcinoma, NOS	No surgery	0	98	Alive or dead due to cancer	Dead
3563846	71	Male	Asian or Pacific Islander	30	Unknown	0	2	Yes	None/Unknown	Married (including common law)	250	IV	T2	NX	M1	8140/3: Adenocarcinoma, NOS	No surgery	0	98	Alive or dead due to cancer	Dead
3563877	83	Female	Asian or Pacific Islander	29	Unknown	0	1	No/Unknown	None/Unknown	Widowed	252	IV	T3	NX	M1	8140/3: Adenocarcinoma, NOS	No surgery	0	98	Alive or dead due to cancer	Dead
3563928	60	Female	White	25	Unknown	0	2	Yes	None/Unknown	Divorced	250	IIA	T3	N0	M0	8140/3: Adenocarcinoma, NOS	No surgery	0	98	Alive or dead due to cancer	Dead
3564136	76	Female	Asian or Pacific Islander	15	Well differentiated; Grade I	60	38	No/Unknown	None/Unknown	Married (including common law)	250	IIB	T3	N1	M0	8140/3: Adenocarcinoma, NOS	<=0.2	19	2	Alive or dead due to cancer	Dead
3564386	62	Female	White	999	Unknown	0	12	No/Unknown	None/Unknown	Single (never married)	250	IV	TX	N0	M1	8140/3: Adenocarcinoma, NOS	No surgery	0	98	Alive or dead due to cancer	Dead
3564399	71	Female	Asian or Pacific Islander	25	Unknown	0	4	Yes	None/Unknown	Married (including common law)	250	IV	T3	N0	M1	8140/3: Adenocarcinoma, NOS	No surgery	0	98	Alive or dead due to cancer	Dead
3564415	96	Female	White	30	Unknown	0	5	No/Unknown	None/Unknown	Widowed	250	IV	T4	N0	M1	8140/3: Adenocarcinoma, NOS	No surgery	0	98	Alive or dead due to cancer	Dead
3564514	73	Male	White	60	Unknown	0	10	Yes	None/Unknown	Married (including common law)	250	IV	T3	N1	M1	8500/3: Infiltrating duct carcinoma, NOS	>0.4	1	1	Alive or dead due to cancer	Dead
3564637	67	Female	Asian or Pacific Islander	35	Moderately differentiated; Grade II	40	23	No/Unknown	None/Unknown	Married (including common law)	250	IIA	T3	N0	M0	8500/3: Infiltrating duct carcinoma, NOS	0	16	0	Alive or dead due to cancer	Dead
3564767	60	Female	White	58	Unknown	0	7	Yes	None/Unknown	Married (including common law)	250	IV	T4	N1	M1	8140/3: Adenocarcinoma, NOS	No surgery	0	98	Alive or dead due to cancer	Dead
3564881	59	Female	White	35	Moderately differentiated; Grade II	36	23	Yes	None/Unknown	Married (including common law)	250	IV	T3	N1	M1	8500/3: Infiltrating duct carcinoma, NOS	0.2-0.4	14	5	Dead (attributable to causes other than this cancer dx)	Dead
3564889	87	Male	White	46	Unknown	0	5	No/Unknown	None/Unknown	Single (never married)	251	IB	T2	N0	M0	8140/3: Adenocarcinoma, NOS	No surgery	0	98	Alive or dead due to cancer	Dead
3564969	65	Male	White	0	Unknown	0	13	Yes	None/Unknown	Married (including common law)	259	IV	T0	N1	M1	8140/3: Adenocarcinoma, NOS	No surgery	0	98	Alive or dead due to cancer	Dead
3565022	62	Female	Asian or Pacific Islander	53	Moderately differentiated; Grade II	0	7	No/Unknown	None/Unknown	Widowed	250	UNK Stage	T4	NX	MX	8140/3: Adenocarcinoma, NOS	No surgery	0	98	Alive or dead due to cancer	Dead
3565460	67	Female	Asian or Pacific Islander	20	Moderately differentiated; Grade II	37	1	No/Unknown	None/Unknown	Divorced	250	IIB	T3	N1	M0	8140/3: Adenocarcinoma, NOS	<=0.2	28	3	Alive or dead due to cancer	Dead
3966671	81	Female	White	19	Unknown	0	11	Yes	Beam radiation	Widowed	250	IA	T1	N0	M0	8140/3: Adenocarcinoma, NOS	No surgery	0	98	Alive or dead due to cancer	Dead
3966776	67	Male	Black	45	Moderately differentiated; Grade II	80	1	No/Unknown	None/Unknown	Divorced	251	IIB	T3	N1	M0	8140/3: Adenocarcinoma, NOS	<=0.2	19	2	Dead (attributable to causes other than this cancer dx)	Dead
3967031	79	Female	Black	44	Moderately differentiated; Grade II	37	8	Yes	Beam radiation	Divorced	250	IIB	T2	N1	M0	8140/3: Adenocarcinoma, NOS	>0.4	10	5	Alive or dead due to cancer	Dead
3967711	79	Female	White	44	Unknown	0	9	Yes	None/Unknown	Married (including common law)	251	IV	T2	N1	M1	8140/3: Adenocarcinoma, NOS	No surgery	0	98	Alive or dead due to cancer	Dead
3967952	63	Male	White	40	Unknown	0	3	Yes	None/Unknown	Married (including common law)	251	IV	T4	N1	M1	8140/3: Adenocarcinoma, NOS	No surgery	0	98	Alive or dead due to cancer	Dead
3968122	78	Male	White	30	Poorly differentiated; Grade III	60	26	Yes	None/Unknown	Married (including common law)	250	IIB	T3	N1	M0	8500/3: Infiltrating duct carcinoma, NOS	0.2-0.4	19	5	Alive or dead due to cancer	Dead
3968124	84	Male	Asian or Pacific Islander	999	Unknown	0	1	No/Unknown	None/Unknown	Single (never married)	259	IV	T4	NX	M1	8140/3: Adenocarcinoma, NOS	No surgery	0	98	Alive or dead due to cancer	Dead
3968136	51	Male	Black	999	Unknown	0	4	Yes	None/Unknown	Married (including common law)	251	IV	T3	NX	M1	8140/3: Adenocarcinoma, NOS	No surgery	0	98	Alive or dead due to cancer	Dead
3968858	56	Male	Black	26	Unknown	0	5	Yes	None/Unknown	Married (including common law)	251	IV	T3	N0	M1	8140/3: Adenocarcinoma, NOS	No surgery	0	98	Alive or dead due to cancer	Dead
3968913	83	Male	Asian or Pacific Islander	39	Unknown	0	36	Yes	None/Unknown	Married (including common law)	252	IV	T2	N0	M1	8140/3: Adenocarcinoma, NOS	No surgery	0	98	Alive or dead due to cancer	Alive
3968990	81	Female	White	42	Unknown	0	6	Yes	None/Unknown	Married (including common law)	250	IIA	T3	N0	M0	8140/3: Adenocarcinoma, NOS	No surgery	0	98	Alive or dead due to cancer	Dead
3969042	57	Female	Asian or Pacific Islander	50	Unknown	0	5	Yes	None/Unknown	Married (including common law)	250	IV	T3	N1	M1	8500/3: Infiltrating duct carcinoma, NOS	No surgery	0	98	Alive or dead due to cancer	Dead
3969182	55	Female	White	25	Poorly differentiated; Grade III	37	12	Yes	None/Unknown	Married (including common law)	250	IIB	T3	N1	M0	8500/3: Infiltrating duct carcinoma, NOS	0.2-0.4	19	6	Alive or dead due to cancer	Dead
3969661	80	Female	Black	46	Unknown	0	13	No/Unknown	None/Unknown	Widowed	250	IV	T3	N0	M1	8140/3: Adenocarcinoma, NOS	No surgery	0	98	Alive or dead due to cancer	Dead
3969714	60	Female	White	60	Unknown	0	7	Yes	None/Unknown	Single (never married)	252	IV	T3	N1	M1	8140/3: Adenocarcinoma, NOS	No surgery	0	98	Alive or dead due to cancer	Dead
3969795	84	Male	White	33	Poorly differentiated; Grade III	0	6	Yes	Beam radiation	Married (including common law)	250	IIA	T3	N0	M0	8140/3: Adenocarcinoma, NOS	No surgery	0	98	Dead (attributable to causes other than this cancer dx)	Dead
3970234	67	Female	Asian or Pacific Islander	113	Moderately differentiated; Grade II	0	2	No/Unknown	None/Unknown	Married (including common law)	250	IIA	T3	N0	M0	8140/3: Adenocarcinoma, NOS	No surgery	0	98	Alive or dead due to cancer	Dead
3970378	83	Female	White	25	Moderately differentiated; Grade II	30	69	No/Unknown	Beam radiation	Married (including common law)	251	IIB	T2	N1	M0	8500/3: Infiltrating duct carcinoma, NOS	0.2-0.4	3	1	Dead (attributable to causes other than this cancer dx)	Dead
3970872	71	Female	White	30	Moderately differentiated; Grade II	37	4	No/Unknown	None/Unknown	Married (including common law)	250	IV	T3	N1	M1	8500/3: Infiltrating duct carcinoma, NOS	0.2-0.4	32	12	Alive or dead due to cancer	Dead
3970875	57	Female	White	49	Unknown	0	15	Yes	None/Unknown	Single (never married)	252	IV	T3	N0	M1	8140/3: Adenocarcinoma, NOS	No surgery	0	98	Alive or dead due to cancer	Dead
3971329	71	Male	Asian or Pacific Islander	35	Unknown	0	2	No/Unknown	None/Unknown	Married (including common law)	250	IV	T3	N1	M1	8140/3: Adenocarcinoma, NOS	No surgery	0	98	Alive or dead due to cancer	Dead
3971362	85	Male	White	20	Unknown	0	2	No/Unknown	None/Unknown	Married (including common law)	250	IIA	T3	N0	M0	8140/3: Adenocarcinoma, NOS	No surgery	0	98	Alive or dead due to cancer	Dead
3971430	72	Male	White	999	Unknown	0	10	Yes	Beam radiation	Widowed	251	IV	TX	N0	M1	8500/3: Infiltrating duct carcinoma, NOS	No surgery	0	98	Alive or dead due to cancer	Dead
3971433	57	Male	White	90	Unknown	0	6	Yes	Beam radiation	Divorced	251	III	T4	N1	M0	8140/3: Adenocarcinoma, NOS	No surgery	0	98	Alive or dead due to cancer	Dead
3971493	48	Male	White	999	Unknown	0	6	Yes	Beam radiation	Single (never married)	252	IV	T4	N1	M1	8140/3: Adenocarcinoma, NOS	No surgery	0	98	Alive or dead due to cancer	Dead
3972124	62	Male	White	20	Moderately differentiated; Grade II	0	17	Yes	Beam radiation	Married (including common law)	250	III	T4	N0	M0	8500/3: Infiltrating duct carcinoma, NOS	No surgery	0	98	Alive or dead due to cancer	Dead
3972473	82	Male	White	999	Unknown	0	7	No/Unknown	None/Unknown	Widowed	250	IIA	T3	N0	M0	8140/3: Adenocarcinoma, NOS	No surgery	0	98	Alive or dead due to cancer	Dead
3972598	79	Female	White	22	Poorly differentiated; Grade III	37	24	Yes	Beam radiation	Married (including common law)	250	IIB	T3	N1	M0	8140/3: Adenocarcinoma, NOS	>0.4	40	17	Alive or dead due to cancer	Dead
3972820	74	Female	Asian or Pacific Islander	999	Unknown	0	2	Yes	None/Unknown	Married (including common law)	259	IV	TX	N0	M1	8140/3: Adenocarcinoma, NOS	No surgery	0	98	Alive or dead due to cancer	Dead
3972968	63	Male	White	45	Unknown	0	11	Yes	Beam radiation	Divorced	250	UNK Stage	TX	NX	MX	8140/3: Adenocarcinoma, NOS	No surgery	0	98	Alive or dead due to cancer	Dead
3973263	75	Male	White	16	Moderately differentiated; Grade II	0	1	No/Unknown	None/Unknown	Married (including common law)	251	IV	T1	N0	M1	8140/3: Adenocarcinoma, NOS	No surgery	0	98	Alive or dead due to cancer	Dead
3973300	82	Male	White	999	Unknown	0	6	No/Unknown	None/Unknown	Single (never married)	259	IIA	T3	N0	M0	8140/3: Adenocarcinoma, NOS	No surgery	0	98	Alive or dead due to cancer	Dead
3973574	65	Male	White	24	Unknown	0	6	No/Unknown	None/Unknown	Divorced	250	UNK Stage	TX	N1	M0	8140/3: Adenocarcinoma, NOS	No surgery	0	98	Alive or dead due to cancer	Dead
3973775	88	Female	Black	20	Unknown	0	2	Yes	None/Unknown	Widowed	250	IV	TX	N1	M1	8140/3: Adenocarcinoma, NOS	No surgery	0	98	Alive or dead due to cancer	Dead
3973860	86	Female	White	40	Unknown	0	1	No/Unknown	None/Unknown	Divorced	252	IV	T2	N0	M1	8140/3: Adenocarcinoma, NOS	No surgery	0	98	Alive or dead due to cancer	Dead
3974076	83	Female	White	999	Unknown	0	1	No/Unknown	None/Unknown	Widowed	251	UNK Stage	TX	N0	M0	8140/3: Adenocarcinoma, NOS	No surgery	0	98	Alive or dead due to cancer	Dead
3974190	72	Female	White	999	Unknown	0	3	Yes	None/Unknown	Single (never married)	251	IV	TX	N0	M1	8140/3: Adenocarcinoma, NOS	No surgery	0	98	Alive or dead due to cancer	Dead
3974419	71	Male	White	91	Unknown	0	8	No/Unknown	None/Unknown	Single (never married)	258	IV	T3	NX	M1	8140/3: Adenocarcinoma, NOS	No surgery	0	98	Alive or dead due to cancer	Dead
3974462	72	Female	White	34	Unknown	0	1	Yes	None/Unknown	Married (including common law)	250	IV	TX	NX	M1	8140/3: Adenocarcinoma, NOS	No surgery	0	98	Alive or dead due to cancer	Dead
3974763	61	Male	White	25	Unknown	0	9	Yes	None/Unknown	Married (including common law)	251	IV	T3	N0	M1	8140/3: Adenocarcinoma, NOS	No surgery	0	98	Alive or dead due to cancer	Dead
3975027	88	Female	White	34	Unknown	0	1	No/Unknown	None/Unknown	Widowed	250	IIB	T3	N1	M0	8140/3: Adenocarcinoma, NOS	No surgery	0	98	Alive or dead due to cancer	Dead
3975335	75	Female	Asian or Pacific Islander	50	Unknown	0	7	Yes	None/Unknown	Single (never married)	250	IV	T3	NX	M1	8140/3: Adenocarcinoma, NOS	No surgery	0	98	Alive or dead due to cancer	Dead
3975589	63	Male	White	55	Poorly differentiated; Grade III	0	3	No/Unknown	None/Unknown	Single (never married)	250	IB	T2	N0	M0	8140/3: Adenocarcinoma, NOS	No surgery	0	98	Alive or dead due to cancer	Dead
3975665	66	Male	White	15	Poorly differentiated; Grade III	37	26	Yes	Beam radiation	Widowed	250	IA	T1	N0	M0	8140/3: Adenocarcinoma, NOS	0	21	0	Alive or dead due to cancer	Dead
3975690	81	Female	American Indian/Alaska Native	25	Poorly differentiated; Grade III	37	86	Yes	None/Unknown	Married (including common law)	250	IIA	T3	N0	M0	8500/3: Infiltrating duct carcinoma, NOS	0	10	0	Alive or dead due to cancer	Alive
3975917	62	Female	White	999	Unknown	0	14	Yes	Beam radiation	Married (including common law)	250	IV	T3	N1	M1	8140/3: Adenocarcinoma, NOS	>0.4	1	1	Alive or dead due to cancer	Dead
3976578	74	Male	White	26	Unknown	0	5	No/Unknown	None/Unknown	Widowed	250	IB	T2	N0	M0	8140/3: Adenocarcinoma, NOS	No surgery	0	98	Alive or dead due to cancer	Dead
3976668	59	Male	Asian or Pacific Islander	30	Unknown	0	12	No/Unknown	None/Unknown	Married (including common law)	250	III	T4	N0	M0	8140/3: Adenocarcinoma, NOS	No surgery	0	98	Alive or dead due to cancer	Dead
3977019	81	Male	White	46	Unknown	0	18	Yes	None/Unknown	Widowed	259	IV	T4	NX	M1	8140/3: Adenocarcinoma, NOS	No surgery	0	98	Alive or dead due to cancer	Dead
3977131	81	Female	Asian or Pacific Islander	26	Unknown	0	4	No/Unknown	Beam radiation	Widowed	250	IIA	T3	N0	M0	8140/3: Adenocarcinoma, NOS	No surgery	0	98	Alive or dead due to cancer	Dead
3977213	86	Female	White	42	Unknown	0	2	No/Unknown	None/Unknown	Widowed	250	III	T4	NX	M0	8140/3: Adenocarcinoma, NOS	No surgery	0	98	Alive or dead due to cancer	Dead
3977245	64	Male	White	38	Unknown	0	16	Yes	None/Unknown	Married (including common law)	250	IV	T3	N0	M1	8500/3: Infiltrating duct carcinoma, NOS	No surgery	0	98	Alive or dead due to cancer	Dead
3977356	58	Male	White	999	Unknown	37	87	Yes	None/Unknown	Divorced	250	UNK Stage	TX	NX	M0	8140/3: Adenocarcinoma, NOS	No surgery	0	98	Alive or dead due to cancer	Alive
3977404	58	Male	White	117	Unknown	0	4	Yes	None/Unknown	Married (including common law)	250	IV	T2	NX	M1	8140/3: Adenocarcinoma, NOS	No surgery	0	98	Alive or dead due to cancer	Dead
3977935	89	Male	Asian or Pacific Islander	65	Unknown	0	4	No/Unknown	None/Unknown	Widowed	251	IB	T2	N0	M0	8140/3: Adenocarcinoma, NOS	No surgery	0	98	Alive or dead due to cancer	Dead
3978054	79	Male	White	999	Unknown	0	12	No/Unknown	None/Unknown	Widowed	259	UNK Stage	TX	N0	M0	8140/3: Adenocarcinoma, NOS	No surgery	0	98	Alive or dead due to cancer	Dead
3978057	80	Male	White	80	Unknown	0	3	No/Unknown	None/Unknown	Widowed	259	UNK Stage	TX	N0	M0	8140/3: Adenocarcinoma, NOS	No surgery	0	98	Alive or dead due to cancer	Dead
3978059	46	Male	White	47	Poorly differentiated; Grade III	0	4	No/Unknown	None/Unknown	Single (never married)	250	IIA	T3	N0	M0	8140/3: Adenocarcinoma, NOS	No surgery	0	98	Alive or dead due to cancer	Dead
3978234	62	Male	White	55	Unknown	0	4	Yes	Beam radiation	Married (including common law)	252	IV	T2	NX	M1	8140/3: Adenocarcinoma, NOS	No surgery	0	98	Alive or dead due to cancer	Dead
3978497	89	Female	Black	38	Moderately differentiated; Grade II	0	1	No/Unknown	None/Unknown	Married (including common law)	250	IB	T2	N0	M0	8140/3: Adenocarcinoma, NOS	No surgery	0	98	Alive or dead due to cancer	Dead
3978967	82	Female	White	24	Unknown	0	3	Yes	None/Unknown	Widowed	251	IV	T4	NX	M1	8140/3: Adenocarcinoma, NOS	No surgery	0	98	Alive or dead due to cancer	Dead
3979138	72	Male	Asian or Pacific Islander	43	Unknown	0	16	Yes	Beam radiation	Single (never married)	259	III	T4	N1	M0	8140/3: Adenocarcinoma, NOS	No surgery	0	98	Alive or dead due to cancer	Dead
3979249	74	Male	White	50	Moderately differentiated; Grade II	37	5	No/Unknown	None/Unknown	Married (including common law)	250	IIA	T3	N0	M0	8140/3: Adenocarcinoma, NOS	0	12	0	Dead (attributable to causes other than this cancer dx)	Dead
3979521	84	Female	Asian or Pacific Islander	999	Unknown	0	25	Yes	None/Unknown	Married (including common law)	259	IV	TX	N0	M1	8140/3: Adenocarcinoma, NOS	No surgery	0	98	Alive or dead due to cancer	Dead
3980111	76	Male	White	50	Moderately differentiated; Grade II	37	8	No/Unknown	None/Unknown	Single (never married)	250	IIB	T3	N1	M0	8140/3: Adenocarcinoma, NOS	0.2-0.4	14	3	Alive or dead due to cancer	Dead
3980146	70	Male	White	45	Moderately differentiated; Grade II	37	85	No/Unknown	None/Unknown	Single (never married)	250	IIB	T3	N1	M0	8140/3: Adenocarcinoma, NOS	>0.4	23	18	Alive or dead due to cancer	Alive
3980173	77	Male	Black	39	Unknown	0	11	Yes	None/Unknown	Widowed	251	IIB	T2	N1	M0	8140/3: Adenocarcinoma, NOS	No surgery	0	98	Alive or dead due to cancer	Dead
3980335	72	Male	White	34	Unknown	0	1	No/Unknown	None/Unknown	Married (including common law)	250	IV	T2	NX	M1	8140/3: Adenocarcinoma, NOS	No surgery	0	98	Alive or dead due to cancer	Dead
3980346	57	Female	White	53	Unknown	0	1	Yes	None/Unknown	Married (including common law)	258	IV	T4	N0	M1	8140/3: Adenocarcinoma, NOS	No surgery	0	98	Alive or dead due to cancer	Dead
3980370	59	Female	White	59	Unknown	0	1	Yes	None/Unknown	Married (including common law)	258	IV	T2	NX	M1	8140/3: Adenocarcinoma, NOS	No surgery	0	98	Alive or dead due to cancer	Dead
3981043	79	Female	White	33	Poorly differentiated; Grade III	0	14	Yes	None/Unknown	Single (never married)	250	IV	T2	N1	M1	8140/3: Adenocarcinoma, NOS	No surgery	0	98	Alive or dead due to cancer	Dead
3981066	72	Female	Asian or Pacific Islander	40	Moderately differentiated; Grade II	37	33	Yes	None/Unknown	Married (including common law)	251	IIB	T2	N1	M0	8140/3: Adenocarcinoma, NOS	<=0.2	15	3	Alive or dead due to cancer	Dead
3981180	67	Male	White	55	Unknown	0	2	Yes	None/Unknown	Married (including common law)	252	IV	T3	N0	M1	8140/3: Adenocarcinoma, NOS	No surgery	0	98	Alive or dead due to cancer	Dead
3981281	75	Male	Asian or Pacific Islander	999	Unknown	0	1	No/Unknown	None/Unknown	Divorced	250	IV	T3	NX	M1	8140/3: Adenocarcinoma, NOS	No surgery	0	98	Alive or dead due to cancer	Dead
3981761	82	Female	Asian or Pacific Islander	31	Unknown	0	12	No/Unknown	None/Unknown	Married (including common law)	250	IV	T3	N0	M1	8140/3: Adenocarcinoma, NOS	No surgery	0	98	Alive or dead due to cancer	Dead
3982405	86	Female	White	39	Unknown	0	5	No/Unknown	None/Unknown	Widowed	250	IB	T2	N0	M0	8140/3: Adenocarcinoma, NOS	No surgery	0	98	Alive or dead due to cancer	Dead
3983352	65	Male	White	40	Unknown	0	31	Yes	None/Unknown	Married (including common law)	252	IV	T2	NX	M1	8140/3: Adenocarcinoma, NOS	No surgery	0	98	Alive or dead due to cancer	Dead
3983678	78	Female	White	37	Unknown	0	2	No/Unknown	None/Unknown	Single (never married)	250	UNK Stage	TX	N1	M0	8140/3: Adenocarcinoma, NOS	No surgery	0	98	Alive or dead due to cancer	Dead
3984603	65	Female	White	49	Unknown	0	3	Yes	None/Unknown	Married (including common law)	251	IV	T4	N1	M1	8140/3: Adenocarcinoma, NOS	No surgery	0	98	Alive or dead due to cancer	Dead
3984609	58	Female	White	75	Moderately differentiated; Grade II	0	7	Yes	None/Unknown	Married (including common law)	251	IV	T2	N0	M1	8140/3: Adenocarcinoma, NOS	No surgery	0	98	Alive or dead due to cancer	Dead
3984668	85	Female	Asian or Pacific Islander	23	Unknown	0	17	Yes	None/Unknown	Widowed	250	IIB	T3	N1	M0	8140/3: Adenocarcinoma, NOS	0.2-0.4	3	1	Alive or dead due to cancer	Dead
3984678	77	Female	White	999	Unknown	0	2	Yes	None/Unknown	Married (including common law)	259	IV	T3	N0	M1	8140/3: Adenocarcinoma, NOS	No surgery	0	98	Alive or dead due to cancer	Dead
3984858	81	Male	White	44	Unknown	0	18	Yes	Beam radiation	Widowed	259	IV	T4	N0	M1	8140/3: Adenocarcinoma, NOS	No surgery	0	98	Alive or dead due to cancer	Dead
3984957	77	Female	White	38	Unknown	0	19	Yes	None/Unknown	Married (including common law)	250	IIA	T3	N0	M0	8140/3: Adenocarcinoma, NOS	No surgery	0	98	Alive or dead due to cancer	Dead
3985064	67	Female	Asian or Pacific Islander	54	Unknown	0	27	Yes	Beam radiation	Married (including common law)	250	III	T4	N0	M0	8500/3: Infiltrating duct carcinoma, NOS	No surgery	0	98	Alive or dead due to cancer	Dead
3985089	83	Female	White	45	Moderately differentiated; Grade II	0	3	No/Unknown	None/Unknown	Widowed	250	IIA	T3	N0	M0	8500/3: Infiltrating duct carcinoma, NOS	No surgery	0	98	Alive or dead due to cancer	Dead
3985126	54	Female	Black	999	Poorly differentiated; Grade III	0	1	No/Unknown	None/Unknown	Single (never married)	259	IV	T4	N1	M1	8140/3: Adenocarcinoma, NOS	No surgery	0	98	Alive or dead due to cancer	Dead
3985269	69	Female	Asian or Pacific Islander	50	Moderately differentiated; Grade II	37	23	No/Unknown	None/Unknown	Married (including common law)	250	IIB	T3	N1	M0	8500/3: Infiltrating duct carcinoma, NOS	<=0.2	10	1	Dead (missing/unknown COD)	Dead
3985276	61	Female	White	999	Unknown	0	3	No/Unknown	None/Unknown	Divorced	251	IV	TX	N0	M1	8140/3: Adenocarcinoma, NOS	No surgery	0	98	Alive or dead due to cancer	Dead
3985277	75	Female	Black	999	Unknown	0	7	Yes	None/Unknown	Widowed	259	IV	TX	N0	M1	8140/3: Adenocarcinoma, NOS	No surgery	0	98	Alive or dead due to cancer	Dead
3985581	51	Male	Asian or Pacific Islander	54	Unknown	0	3	No/Unknown	None/Unknown	Married (including common law)	251	IV	TX	NX	M1	8140/3: Adenocarcinoma, NOS	No surgery	0	98	Dead (missing/unknown COD)	Dead
3985590	56	Female	White	58	Unknown	0	21	Yes	Beam radiation	Married (including common law)	251	III	T4	N0	M0	8140/3: Adenocarcinoma, NOS	No surgery	0	98	Alive or dead due to cancer	Dead
3985665	70	Female	White	30	Moderately differentiated; Grade II	37	81	Yes	Beam radiation	Married (including common law)	250	IB	T2	N0	M0	8140/3: Adenocarcinoma, NOS	0	21	0	Alive or dead due to cancer	Dead
3985744	61	Male	White	41	Unknown	0	20	Yes	None/Unknown	Single (never married)	251	IV	T3	N0	M1	8140/3: Adenocarcinoma, NOS	No surgery	0	98	Alive or dead due to cancer	Dead
3985840	77	Female	Black	35	Moderately differentiated; Grade II	0	1	Yes	None/Unknown	Separated	251	IV	T4	N0	M1	8140/3: Adenocarcinoma, NOS	No surgery	0	98	Alive or dead due to cancer	Dead
3985902	82	Female	Asian or Pacific Islander	24	Unknown	0	7	Yes	Beam radiation	Widowed	250	IB	T2	N0	M0	8140/3: Adenocarcinoma, NOS	No surgery	0	98	Alive or dead due to cancer	Dead
3985917	65	Male	Asian or Pacific Islander	34	Unknown	0	12	Yes	None/Unknown	Married (including common law)	250	IB	T2	N0	M0	8140/3: Adenocarcinoma, NOS	No surgery	0	98	Alive or dead due to cancer	Dead
3986011	61	Male	White	20	Poorly differentiated; Grade III	37	16	Yes	Beam radiation	Married (including common law)	250	IIA	T3	N0	M0	8140/3: Adenocarcinoma, NOS	0	14	0	Alive or dead due to cancer	Dead
3986107	59	Male	White	18	Poorly differentiated; Grade III	37	10	Yes	Beam radiation	Married (including common law)	250	IA	T1	N0	M0	8140/3: Adenocarcinoma, NOS	0	20	0	Alive or dead due to cancer	Dead
3986208	51	Male	White	3	Moderately differentiated; Grade II	37	78	No/Unknown	None/Unknown	Married (including common law)	258	IA	T1	N0	M0	8140/3: Adenocarcinoma, NOS	0	27	0	Alive or dead due to cancer	Alive
3986351	76	Male	White	47	Unknown	0	3	Yes	None/Unknown	Married (including common law)	250	III	T4	N0	M0	8140/3: Adenocarcinoma, NOS	No surgery	0	98	Alive or dead due to cancer	Dead
3986387	70	Male	White	30	Unknown	0	6	No/Unknown	None/Unknown	Married (including common law)	250	IV	T3	N1	M1	8140/3: Adenocarcinoma, NOS	No surgery	0	98	Dead (missing/unknown COD)	Dead
3986464	82	Female	White	45	Moderately differentiated; Grade II	37	11	No/Unknown	None/Unknown	Married (including common law)	250	IIB	T3	N1	M0	8500/3: Infiltrating duct carcinoma, NOS	<=0.2	30	3	Alive or dead due to cancer	Dead
3986481	67	Male	White	70	Poorly differentiated; Grade III	37	18	Yes	Beam radiation	Married (including common law)	258	IV	T3	N1	M1	8500/3: Infiltrating duct carcinoma, NOS	<=0.2	16	1	Alive or dead due to cancer	Dead
3986638	75	Female	White	50	Unknown	0	5	Yes	None/Unknown	Divorced	251	IV	T2	N1	M1	8140/3: Adenocarcinoma, NOS	No surgery	0	98	Alive or dead due to cancer	Dead
3986704	61	Male	Black	67	Unknown	0	23	Yes	None/Unknown	Single (never married)	250	IIB	T3	N1	M0	8140/3: Adenocarcinoma, NOS	No surgery	0	98	Alive or dead due to cancer	Dead
3986782	83	Female	White	28	Moderately differentiated; Grade II	40	9	No/Unknown	None/Unknown	Divorced	259	IIB	T3	N1	M0	8500/3: Infiltrating duct carcinoma, NOS	0.2-0.4	14	4	Alive or dead due to cancer	Dead
3987056	55	Male	White	52	Unknown	0	3	No/Unknown	None/Unknown	Single (never married)	252	IV	T2	N0	M1	8140/3: Adenocarcinoma, NOS	No surgery	0	98	Alive or dead due to cancer	Dead
3987178	84	Female	White	38	Unknown	0	4	Yes	None/Unknown	Married (including common law)	251	IV	T2	N1	M1	8500/3: Infiltrating duct carcinoma, NOS	No surgery	0	98	Alive or dead due to cancer	Dead
3987188	60	Male	White	51	Unknown	37	83	Yes	None/Unknown	Divorced	250	IV	T2	N0	M1	8140/3: Adenocarcinoma, NOS	No surgery	0	98	Alive or dead due to cancer	Alive
3987294	55	Female	White	35	Poorly differentiated; Grade III	37	13	Yes	None/Unknown	Married (including common law)	250	IB	T2	N0	M0	8500/3: Infiltrating duct carcinoma, NOS	0	24	0	Alive or dead due to cancer	Dead
3987365	63	Male	Black	10	Moderately differentiated; Grade II	0	10	Yes	None/Unknown	Married (including common law)	251	IV	T1	N0	M1	8140/3: Adenocarcinoma, NOS	No surgery	0	98	Alive or dead due to cancer	Dead
3987451	53	Male	Asian or Pacific Islander	39	Unknown	0	3	No/Unknown	None/Unknown	Single (never married)	250	IV	T3	N1	M1	8140/3: Adenocarcinoma, NOS	No surgery	0	98	Dead (missing/unknown COD)	Dead
3987504	73	Female	White	30	Unknown	0	2	Yes	None/Unknown	Married (including common law)	250	IV	T3	NX	M1	8140/3: Adenocarcinoma, NOS	No surgery	0	98	Alive or dead due to cancer	Dead
3987732	61	Female	White	25	Moderately differentiated; Grade II	37	52	Yes	Beam radiation	Divorced	250	IIB	T3	N1	M0	8500/3: Infiltrating duct carcinoma, NOS	<=0.2	8	1	Alive or dead due to cancer	Dead
3987844	69	Male	White	999	Unknown	0	29	Yes	Beam radiation	Single (never married)	250	IIB	T3	N1	M0	8140/3: Adenocarcinoma, NOS	No surgery	0	98	Alive or dead due to cancer	Dead
3987850	82	Female	White	21	Unknown	0	14	Yes	None/Unknown	Widowed	250	III	T4	N1	M0	8140/3: Adenocarcinoma, NOS	No surgery	0	98	Alive or dead due to cancer	Dead
3987960	65	Female	White	38	Moderately differentiated; Grade II	37	53	Yes	Beam radiation	Married (including common law)	251	IIB	T3	N1	M0	8500/3: Infiltrating duct carcinoma, NOS	0	9	0	Alive or dead due to cancer	Dead
3988006	59	Female	Asian or Pacific Islander	26	Moderately differentiated; Grade II	30	33	Yes	None/Unknown	Married (including common law)	251	IB	T2	N0	M0	8140/3: Adenocarcinoma, NOS	0	13	0	Alive or dead due to cancer	Dead
3988085	78	Male	Asian or Pacific Islander	52	Unknown	0	3	No/Unknown	None/Unknown	Married (including common law)	250	IIA	T3	N0	M0	8140/3: Adenocarcinoma, NOS	No surgery	0	98	Alive or dead due to cancer	Dead
3988094	85	Female	White	26	Unknown	0	6	Yes	None/Unknown	Widowed	250	IV	T4	N0	M1	8140/3: Adenocarcinoma, NOS	No surgery	0	98	Alive or dead due to cancer	Dead
3988231	70	Male	White	49	Unknown	0	8	Yes	None/Unknown	Married (including common law)	250	IIB	T3	N1	M0	8140/3: Adenocarcinoma, NOS	No surgery	0	98	Alive or dead due to cancer	Dead
3988265	75	Male	White	999	Unknown	0	4	No/Unknown	None/Unknown	Married (including common law)	250	IV	TX	N0	M1	8140/3: Adenocarcinoma, NOS	0	2	0	Alive or dead due to cancer	Dead
3988282	50	Male	White	34	Unknown	0	2	No/Unknown	None/Unknown	Separated	250	IV	T3	N1	M1	8140/3: Adenocarcinoma, NOS	No surgery	0	98	Alive or dead due to cancer	Dead
3988297	65	Male	White	30	Unknown	0	3	No/Unknown	None/Unknown	Single (never married)	250	IV	T3	N1	M1	8140/3: Adenocarcinoma, NOS	No surgery	0	98	Alive or dead due to cancer	Dead
3988330	58	Male	Asian or Pacific Islander	40	Unknown	0	21	Yes	None/Unknown	Married (including common law)	250	IIB	T3	N1	M0	8140/3: Adenocarcinoma, NOS	0.2-0.4	3	1	Alive or dead due to cancer	Dead
3988339	72	Male	White	30	Poorly differentiated; Grade III	37	10	Yes	None/Unknown	Divorced	250	IIB	T2	N1	M0	8500/3: Infiltrating duct carcinoma, NOS	<=0.2	15	2	Alive or dead due to cancer	Dead
3989135	75	Female	White	999	Unknown	0	5	No/Unknown	None/Unknown	Widowed	259	IV	TX	N1	M1	8140/3: Adenocarcinoma, NOS	No surgery	0	98	Alive or dead due to cancer	Dead
3989425	82	Female	White	38	Unknown	0	6	Yes	None/Unknown	Widowed	252	IV	T4	N0	M1	8140/3: Adenocarcinoma, NOS	No surgery	0	98	Alive or dead due to cancer	Dead
3989467	66	Male	Asian or Pacific Islander	41	Unknown	0	2	No/Unknown	None/Unknown	Married (including common law)	250	III	T4	N0	M0	8140/3: Adenocarcinoma, NOS	No surgery	0	98	Alive or dead due to cancer	Dead
3989797	54	Female	White	20	Moderately differentiated; Grade II	37	11	Yes	Beam radiation	Single (never married)	250	IIB	T3	N1	M0	8140/3: Adenocarcinoma, NOS	>0.4	6	5	Alive or dead due to cancer	Dead
3989800	61	Male	Asian or Pacific Islander	53	Unknown	0	8	Yes	Beam radiation	Married (including common law)	250	III	T4	N1	M0	8140/3: Adenocarcinoma, NOS	No surgery	0	98	Alive or dead due to cancer	Dead
3990103	66	Female	White	25	Moderately differentiated; Grade II	36	20	Yes	Beam radiation	Divorced	258	IIA	T3	N0	M0	8500/3: Infiltrating duct carcinoma, NOS	0	6	0	Alive or dead due to cancer	Dead
3990532	67	Female	Asian or Pacific Islander	25	Unknown	0	3	No/Unknown	None/Unknown	Married (including common law)	250	IV	T4	N0	M1	8500/3: Infiltrating duct carcinoma, NOS	No surgery	0	98	Alive or dead due to cancer	Dead
3990552	79	Male	Asian or Pacific Islander	999	Unknown	0	1	No/Unknown	None/Unknown	Married (including common law)	250	III	T4	NX	M0	8140/3: Adenocarcinoma, NOS	No surgery	0	98	Dead (attributable to causes other than this cancer dx)	Dead
3990576	71	Male	Asian or Pacific Islander	45	Unknown	0	1	Yes	None/Unknown	Married (including common law)	250	IV	T2	N1	M1	8140/3: Adenocarcinoma, NOS	No surgery	0	98	Alive or dead due to cancer	Dead
3990621	84	Female	White	37	Unknown	0	7	No/Unknown	None/Unknown	Widowed	250	IB	T2	N0	M0	8500/3: Infiltrating duct carcinoma, NOS	No surgery	0	98	Alive or dead due to cancer	Dead
3990696	68	Female	White	30	Moderately differentiated; Grade II	37	14	Yes	Beam radiation	Widowed	250	IIA	T3	N0	M0	8500/3: Infiltrating duct carcinoma, NOS	0	1	0	Alive or dead due to cancer	Dead
3990862	54	Female	Black	32	Well differentiated; Grade I	37	40	Yes	Beam radiation	Married (including common law)	250	IIA	T3	N0	M0	8500/3: Infiltrating duct carcinoma, NOS	0	14	0	Alive or dead due to cancer	Dead
3991626	69	Male	White	30	Unknown	30	2	No/Unknown	None/Unknown	Single (never married)	252	IIA	T3	N0	M0	8140/3: Adenocarcinoma, NOS	No surgery	0	98	Alive or dead due to cancer	Dead
3991714	60	Female	Black	999	Moderately differentiated; Grade II	0	1	No/Unknown	None/Unknown	Married (including common law)	250	IV	T3	N0	M1	8140/3: Adenocarcinoma, NOS	No surgery	0	98	Alive or dead due to cancer	Dead
3991715	62	Female	Black	30	Unknown	0	2	No/Unknown	None/Unknown	Widowed	250	IV	T2	N0	M1	8140/3: Adenocarcinoma, NOS	No surgery	0	98	Alive or dead due to cancer	Dead
3991721	86	Female	White	35	Unknown	0	2	No/Unknown	None/Unknown	Married (including common law)	250	IB	T2	N0	M0	8140/3: Adenocarcinoma, NOS	No surgery	0	98	Alive or dead due to cancer	Dead
3991894	43	Male	Asian or Pacific Islander	25	Poorly differentiated; Grade III	40	3	No/Unknown	None/Unknown	Single (never married)	250	IIB	T3	N1	M0	8140/3: Adenocarcinoma, NOS	0.2-0.4	20	8	Alive or dead due to cancer	Dead
3991908	79	Male	White	38	Unknown	0	2	Yes	None/Unknown	Widowed	251	IV	T4	N1	M1	8140/3: Adenocarcinoma, NOS	No surgery	0	98	Alive or dead due to cancer	Dead
3991962	63	Female	Asian or Pacific Islander	26	Unknown	0	14	No/Unknown	None/Unknown	Widowed	251	IIA	T3	N0	M0	8140/3: Adenocarcinoma, NOS	No surgery	0	98	Alive or dead due to cancer	Dead
3991978	61	Female	Black	28	Unknown	0	2	No/Unknown	None/Unknown	Divorced	250	IIB	T3	N1	M0	8140/3: Adenocarcinoma, NOS	>0.4	3	3	Alive or dead due to cancer	Dead
3991987	86	Male	White	36	Unknown	0	7	Yes	None/Unknown	Married (including common law)	250	IIB	T3	N1	M0	8140/3: Adenocarcinoma, NOS	No surgery	0	98	Alive or dead due to cancer	Dead
3992017	86	Female	White	36	Poorly differentiated; Grade III	0	22	No/Unknown	None/Unknown	Married (including common law)	258	III	T4	N0	M0	8140/3: Adenocarcinoma, NOS	No surgery	0	98	Dead (attributable to causes other than this cancer dx)	Dead
3992087	74	Female	Asian or Pacific Islander	24	Unknown	0	8	Yes	None/Unknown	Married (including common law)	250	IV	T3	N0	M1	8140/3: Adenocarcinoma, NOS	No surgery	0	98	Alive or dead due to cancer	Dead
3992468	64	Male	Asian or Pacific Islander	50	Poorly differentiated; Grade III	37	60	No/Unknown	None/Unknown	Married (including common law)	250	IIA	T3	N0	M0	8140/3: Adenocarcinoma, NOS	0	10	0	Alive or dead due to cancer	Dead
3992955	63	Male	Black	37	Unknown	0	6	Yes	None/Unknown	Married (including common law)	250	IV	T3	N1	M1	8140/3: Adenocarcinoma, NOS	No surgery	0	98	Alive or dead due to cancer	Dead
3992963	52	Male	White	35	Well differentiated; Grade I	60	15	Yes	None/Unknown	Married (including common law)	250	IIB	T2	N1	M0	8140/3: Adenocarcinoma, NOS	<=0.2	15	1	Alive or dead due to cancer	Dead
3992970	87	Female	White	24	Unknown	0	27	Yes	None/Unknown	Widowed	250	IV	T3	N0	M1	8140/3: Adenocarcinoma, NOS	No surgery	0	98	Alive or dead due to cancer	Dead
3993112	67	Male	White	50	Poorly differentiated; Grade III	37	66	Yes	Beam radiation	Divorced	250	IIB	T3	N1	M0	8140/3: Adenocarcinoma, NOS	<=0.2	20	2	Dead (attributable to causes other than this cancer dx)	Dead
3993514	79	Male	White	46	Unknown	0	1	No/Unknown	None/Unknown	Divorced	259	IV	TX	N0	M1	8140/3: Adenocarcinoma, NOS	No surgery	0	98	Alive or dead due to cancer	Dead
3993711	50	Male	White	2	Moderately differentiated; Grade II	30	63	Yes	None/Unknown	Married (including common law)	259	IA	T1	N0	M0	8140/3: Adenocarcinoma, NOS	0	6	0	N/A not first tumor	Alive
3993851	79	Female	White	70	Unknown	0	8	Yes	Beam radiation	Widowed	252	III	T4	N1	M0	8140/3: Adenocarcinoma, NOS	No surgery	0	98	Alive or dead due to cancer	Dead
3994223	71	Male	White	6	Moderately differentiated; Grade II	0	8	Yes	None/Unknown	Married (including common law)	259	III	T4	N0	M0	8140/3: Adenocarcinoma, NOS	No surgery	0	98	Alive or dead due to cancer	Dead
3994288	82	Female	White	26	Unknown	0	9	No/Unknown	None/Unknown	Married (including common law)	250	IB	T2	N0	M0	8140/3: Adenocarcinoma, NOS	No surgery	0	98	Alive or dead due to cancer	Dead
3994371	60	Male	White	71	Unknown	0	7	Yes	None/Unknown	Divorced	250	IV	T3	N0	M1	8140/3: Adenocarcinoma, NOS	No surgery	0	98	Alive or dead due to cancer	Dead
3994449	87	Female	White	40	Unknown	0	1	No/Unknown	None/Unknown	Married (including common law)	258	IV	T2	NX	M1	8140/3: Adenocarcinoma, NOS	No surgery	0	98	Alive or dead due to cancer	Dead
3994458	67	Male	White	79	Moderately differentiated; Grade II	0	6	Yes	Beam radiation	Married (including common law)	251	IV	T3	N1	M1	8140/3: Adenocarcinoma, NOS	No surgery	0	98	Alive or dead due to cancer	Dead
3994474	81	Female	White	40	Unknown	0	1	No/Unknown	None/Unknown	Married (including common law)	252	IV	T3	NX	M1	8140/3: Adenocarcinoma, NOS	No surgery	0	98	Alive or dead due to cancer	Dead
3994503	81	Female	White	19	Unknown	0	1	No/Unknown	None/Unknown	Married (including common law)	250	IIA	T3	N0	M0	8140/3: Adenocarcinoma, NOS	No surgery	0	98	Alive or dead due to cancer	Dead
3994745	72	Female	Asian or Pacific Islander	18	Moderately differentiated; Grade II	37	27	Yes	None/Unknown	Married (including common law)	250	IIB	T3	N1	M0	8140/3: Adenocarcinoma, NOS	<=0.2	13	1	Alive or dead due to cancer	Dead
3994785	57	Female	White	27	Unknown	0	9	Yes	None/Unknown	Married (including common law)	250	IV	T4	N1	M1	8140/3: Adenocarcinoma, NOS	No surgery	0	98	Alive or dead due to cancer	Dead
3994818	80	Male	White	33	Unknown	0	15	Yes	Beam radiation	Single (never married)	250	IIA	T3	N0	M0	8140/3: Adenocarcinoma, NOS	No surgery	0	98	Alive or dead due to cancer	Dead
3994860	80	Male	Black	25	Unknown	0	8	No/Unknown	None/Unknown	Widowed	250	IB	T2	N0	M0	8140/3: Adenocarcinoma, NOS	No surgery	0	98	Alive or dead due to cancer	Dead
3994869	76	Male	Black	29	Unknown	0	5	No/Unknown	None/Unknown	Widowed	250	III	T4	N1	M0	8140/3: Adenocarcinoma, NOS	No surgery	0	98	Alive or dead due to cancer	Dead
3994919	65	Male	White	28	Moderately differentiated; Grade II	0	6	No/Unknown	None/Unknown	Married (including common law)	250	IV	T2	N0	M1	8140/3: Adenocarcinoma, NOS	No surgery	0	98	Alive or dead due to cancer	Dead
3994922	50	Female	Asian or Pacific Islander	25	Poorly differentiated; Grade III	40	11	Yes	None/Unknown	Divorced	250	IIB	T3	N1	M0	8500/3: Infiltrating duct carcinoma, NOS	>0.4	10	8	Alive or dead due to cancer	Dead
3995204	78	Female	White	33	Unknown	0	8	Yes	None/Unknown	Married (including common law)	250	III	T4	N1	M0	8140/3: Adenocarcinoma, NOS	No surgery	0	98	Alive or dead due to cancer	Dead
3995498	62	Male	White	34	Unknown	0	11	Yes	None/Unknown	Married (including common law)	250	IV	T2	NX	M1	8140/3: Adenocarcinoma, NOS	No surgery	0	98	Alive or dead due to cancer	Dead
3996409	87	Male	Asian or Pacific Islander	39	Well differentiated; Grade I	0	12	Yes	None/Unknown	Widowed	250	IIB	T3	N1	M0	8140/3: Adenocarcinoma, NOS	No surgery	0	98	Alive or dead due to cancer	Dead
3996628	63	Female	White	999	Unknown	0	2	No/Unknown	None/Unknown	Single (never married)	258	IV	T4	N0	M1	8140/3: Adenocarcinoma, NOS	No surgery	0	98	Alive or dead due to cancer	Dead
3997185	73	Female	White	29	Moderately differentiated; Grade II	0	1	No/Unknown	None/Unknown	Widowed	250	III	T4	N1	M0	8140/3: Adenocarcinoma, NOS	No surgery	0	98	Alive or dead due to cancer	Alive
3997223	64	Female	White	30	Unknown	0	3	Yes	None/Unknown	Married (including common law)	250	IV	T3	N1	M1	8140/3: Adenocarcinoma, NOS	No surgery	0	98	Alive or dead due to cancer	Dead
3997544	61	Female	White	999	Unknown	0	1	No/Unknown	None/Unknown	Married (including common law)	258	IV	TX	N0	M1	8140/3: Adenocarcinoma, NOS	No surgery	0	98	Alive or dead due to cancer	Dead
3997578	74	Female	Black	30	Moderately differentiated; Grade II	0	5	No/Unknown	None/Unknown	Single (never married)	250	IIB	T3	N1	M0	8140/3: Adenocarcinoma, NOS	No surgery	0	98	Alive or dead due to cancer	Dead
3997870	84	Male	White	999	Unknown	0	1	No/Unknown	None/Unknown	Married (including common law)	250	IIA	T3	N0	M0	8140/3: Adenocarcinoma, NOS	No surgery	0	98	Dead (attributable to causes other than this cancer dx)	Dead
3997877	66	Male	Black	60	Undifferentiated; anaplastic; Grade IV	0	6	Yes	None/Unknown	Single (never married)	251	III	T4	N0	M0	8140/3: Adenocarcinoma, NOS	No surgery	0	98	Alive or dead due to cancer	Dead
3998947	73	Male	White	42	Poorly differentiated; Grade III	60	7	No/Unknown	None/Unknown	Single (never married)	250	IIA	T3	N0	M0	8500/3: Infiltrating duct carcinoma, NOS	0	10	0	Alive or dead due to cancer	Dead
3999484	71	Female	Asian or Pacific Islander	35	Moderately differentiated; Grade II	0	18	Yes	None/Unknown	Married (including common law)	250	IIA	T3	N0	M0	8140/3: Adenocarcinoma, NOS	No surgery	0	98	Alive or dead due to cancer	Dead
3999619	49	Male	White	999	Moderately differentiated; Grade II	0	15	Yes	None/Unknown	Single (never married)	250	III	T4	N0	M0	8140/3: Adenocarcinoma, NOS	No surgery	0	98	Alive or dead due to cancer	Dead
3999656	53	Male	Black	25	Well differentiated; Grade I	37	28	Yes	None/Unknown	Divorced	250	IIA	T3	N0	M0	8140/3: Adenocarcinoma, NOS	0	7	0	Alive or dead due to cancer	Dead
3999878	70	Female	Black	39	Unknown	0	46	Yes	Beam radiation	Married (including common law)	250	III	T4	N0	M0	8140/3: Adenocarcinoma, NOS	No surgery	0	98	Alive or dead due to cancer	Dead
4000018	64	Female	White	25	Unknown	0	7	Yes	None/Unknown	Married (including common law)	251	IV	T3	N1	M1	8140/3: Adenocarcinoma, NOS	No surgery	0	98	Alive or dead due to cancer	Dead
4000031	71	Female	White	999	Poorly differentiated; Grade III	0	2	No/Unknown	None/Unknown	Married (including common law)	252	IV	T3	N0	M1	8140/3: Adenocarcinoma, NOS	No surgery	0	98	Alive or dead due to cancer	Dead
4000081	70	Female	White	41	Unknown	0	4	Yes	None/Unknown	Married (including common law)	250	IIB	T3	N1	M0	8140/3: Adenocarcinoma, NOS	No surgery	0	98	Alive or dead due to cancer	Dead
4000559	64	Female	White	50	Unknown	0	3	No/Unknown	None/Unknown	Married (including common law)	252	IV	TX	NX	M1	8140/3: Adenocarcinoma, NOS	No surgery	0	98	Alive or dead due to cancer	Dead
4000680	48	Male	Black	40	Poorly differentiated; Grade III	37	13	Yes	Beam radiation	Single (never married)	250	III	T4	N1	M0	8140/3: Adenocarcinoma, NOS	<=0.2	14	1	Alive or dead due to cancer	Dead
4000803	49	Male	White	51	Moderately differentiated; Grade II	0	10	Yes	None/Unknown	Married (including common law)	258	IV	T3	N0	M1	8140/3: Adenocarcinoma, NOS	No surgery	0	98	Alive or dead due to cancer	Dead
4000882	85	Female	White	999	Moderately differentiated; Grade II	0	1	No/Unknown	None/Unknown	Married (including common law)	259	IIA	T3	N0	M0	8140/3: Adenocarcinoma, NOS	No surgery	0	98	Alive or dead due to cancer	Dead
4001185	69	Female	White	26	Moderately differentiated; Grade II	70	33	Yes	None/Unknown	Married (including common law)	250	IIB	T3	N1	M0	8500/3: Infiltrating duct carcinoma, NOS	<=0.2	23	1	Alive or dead due to cancer	Dead
4001419	49	Male	Asian or Pacific Islander	56	Poorly differentiated; Grade III	0	38	Yes	None/Unknown	Married (including common law)	258	III	T4	N1	M0	8140/3: Adenocarcinoma, NOS	No surgery	0	98	Alive or dead due to cancer	Dead
4001484	77	Male	White	50	Unknown	0	1	No/Unknown	None/Unknown	Single (never married)	250	IV	T3	N1	M1	8140/3: Adenocarcinoma, NOS	No surgery	0	98	Alive or dead due to cancer	Dead
4001712	68	Female	Black	18	Unknown	0	4	Yes	Beam radiation	Single (never married)	251	IV	T1	N0	M1	8140/3: Adenocarcinoma, NOS	No surgery	0	98	Alive or dead due to cancer	Dead
4001718	77	Female	Black	34	Unknown	0	1	No/Unknown	None/Unknown	Widowed	258	IV	T2	N0	M1	8140/3: Adenocarcinoma, NOS	No surgery	0	98	Alive or dead due to cancer	Dead
4001843	66	Male	White	71	Moderately differentiated; Grade II	0	5	Yes	Beam radiation	Married (including common law)	258	IV	TX	NX	M1	8140/3: Adenocarcinoma, NOS	No surgery	0	98	Alive or dead due to cancer	Dead
4002152	87	Male	White	17	Poorly differentiated; Grade III	37	16	Yes	None/Unknown	Married (including common law)	250	IIA	T3	N0	M0	8500/3: Infiltrating duct carcinoma, NOS	0	2	0	Alive or dead due to cancer	Dead
4002173	47	Female	White	37	Unknown	0	5	Yes	None/Unknown	Divorced	250	IV	T4	N0	M1	8140/3: Adenocarcinoma, NOS	No surgery	0	98	Alive or dead due to cancer	Dead
4002178	78	Male	White	999	Unknown	0	2	Yes	None/Unknown	Single (never married)	259	IV	T3	N0	M1	8140/3: Adenocarcinoma, NOS	No surgery	0	98	Alive or dead due to cancer	Dead
4002410	61	Female	Asian or Pacific Islander	999	Poorly differentiated; Grade III	0	7	Yes	None/Unknown	Married (including common law)	251	IV	T4	N0	M1	8140/3: Adenocarcinoma, NOS	No surgery	0	98	Alive or dead due to cancer	Dead
4002504	82	Female	Asian or Pacific Islander	12	Unknown	0	3	No/Unknown	None/Unknown	Widowed	250	IA	T1	N0	M0	8140/3: Adenocarcinoma, NOS	No surgery	0	98	Alive or dead due to cancer	Dead
4002581	81	Female	Asian or Pacific Islander	28	Unknown	0	11	No/Unknown	None/Unknown	Widowed	252	IV	T3	N0	M1	8140/3: Adenocarcinoma, NOS	No surgery	0	98	Alive or dead due to cancer	Dead
4002935	82	Female	White	56	Poorly differentiated; Grade III	60	13	Yes	None/Unknown	Widowed	250	IIB	T2	N1	M0	8500/3: Infiltrating duct carcinoma, NOS	0.2-0.4	16	6	Alive or dead due to cancer	Dead
4002939	67	Female	White	45	Unknown	0	3	Yes	None/Unknown	Married (including common law)	252	IV	T3	N1	M1	8140/3: Adenocarcinoma, NOS	No surgery	0	98	Alive or dead due to cancer	Dead
4003225	67	Male	Black	26	Unknown	0	2	No/Unknown	None/Unknown	Single (never married)	250	IV	T2	N1	M1	8140/3: Adenocarcinoma, NOS	No surgery	0	98	Alive or dead due to cancer	Dead
4003399	71	Female	Black	57	Poorly differentiated; Grade III	0	2	No/Unknown	None/Unknown	Divorced	250	IB	T2	N0	M0	8140/3: Adenocarcinoma, NOS	No surgery	0	98	Alive or dead due to cancer	Dead
4003464	71	Male	White	28	Moderately differentiated; Grade II	36	75	Yes	Beam radiation	Married (including common law)	250	IIA	T3	N0	M0	8140/3: Adenocarcinoma, NOS	0	1	0	Alive or dead due to cancer	Alive
4003832	61	Male	White	43	Unknown	0	7	Yes	None/Unknown	Single (never married)	250	IIA	T3	N0	M0	8140/3: Adenocarcinoma, NOS	No surgery	0	98	Alive or dead due to cancer	Dead
4004181	66	Female	White	40	Unknown	0	18	No/Unknown	None/Unknown	Married (including common law)	250	IIB	T3	N1	M0	8140/3: Adenocarcinoma, NOS	No surgery	0	98	Alive or dead due to cancer	Dead
4004196	65	Male	White	55	Unknown	0	8	Yes	Radiation, NOS method or source not specified	Single (never married)	250	IIA	T3	N0	M0	8140/3: Adenocarcinoma, NOS	No surgery	0	98	Alive or dead due to cancer	Dead
4004388	43	Female	White	28	Moderately differentiated; Grade II	60	26	Yes	None/Unknown	Married (including common law)	250	IIB	T2	N1	M0	8140/3: Adenocarcinoma, NOS	<=0.2	18	2	Alive or dead due to cancer	Dead
4004410	77	Male	Black	40	Unknown	0	3	No/Unknown	None/Unknown	Divorced	250	IIA	T3	N0	M0	8140/3: Adenocarcinoma, NOS	No surgery	0	98	Alive or dead due to cancer	Dead
4004632	65	Male	White	999	Unknown	0	14	Yes	Beam radiation	Married (including common law)	258	III	T4	N1	M0	8140/3: Adenocarcinoma, NOS	No surgery	0	98	Alive or dead due to cancer	Dead
4004795	68	Male	White	25	Moderately differentiated; Grade II	60	8	No/Unknown	None/Unknown	Married (including common law)	250	IIB	T3	N1	M0	8140/3: Adenocarcinoma, NOS	0.2-0.4	20	5	Alive or dead due to cancer	Dead
4004796	78	Female	White	40	Moderately differentiated; Grade II	37	27	Yes	None/Unknown	Married (including common law)	250	IIB	T3	N1	M0	8500/3: Infiltrating duct carcinoma, NOS	>0.4	12	7	Alive or dead due to cancer	Dead
4004800	69	Male	White	27	Poorly differentiated; Grade III	70	9	Yes	Beam radiation	Married (including common law)	250	IINOS	T3	NX	M0	8140/3: Adenocarcinoma, NOS	No surgery	0	98	Alive or dead due to cancer	Dead
4004825	70	Male	White	35	Unknown	0	1	No/Unknown	None/Unknown	Married (including common law)	258	IV	T4	NX	M1	8140/3: Adenocarcinoma, NOS	No surgery	0	98	Alive or dead due to cancer	Dead
4004828	63	Female	White	30	Unknown	0	8	No/Unknown	None/Unknown	Married (including common law)	259	IV	T3	N1	M1	8140/3: Adenocarcinoma, NOS	No surgery	0	98	Alive or dead due to cancer	Dead
4004831	67	Female	White	999	Unknown	0	1	No/Unknown	None/Unknown	Widowed	259	IV	T4	NX	M1	8140/3: Adenocarcinoma, NOS	No surgery	0	98	Alive or dead due to cancer	Dead
4004833	51	Male	White	999	Unknown	0	1	No/Unknown	None/Unknown	Divorced	259	IV	TX	N1	M1	8140/3: Adenocarcinoma, NOS	No surgery	0	98	Alive or dead due to cancer	Dead
4004836	61	Male	White	999	Unknown	0	1	No/Unknown	None/Unknown	Single (never married)	259	IV	TX	NX	M1	8140/3: Adenocarcinoma, NOS	No surgery	0	98	Alive or dead due to cancer	Dead
4004950	78	Male	White	100	Moderately differentiated; Grade II	0	5	Yes	None/Unknown	Single (never married)	258	IV	T3	N1	M1	8140/3: Adenocarcinoma, NOS	No surgery	0	98	Alive or dead due to cancer	Dead
4005058	65	Female	White	54	Moderately differentiated; Grade II	0	8	Yes	None/Unknown	Married (including common law)	252	IV	T2	N0	M1	8140/3: Adenocarcinoma, NOS	No surgery	0	98	Alive or dead due to cancer	Dead
4005234	62	Male	White	50	Unknown	0	2	Yes	None/Unknown	Married (including common law)	252	IV	T2	N0	M1	8140/3: Adenocarcinoma, NOS	No surgery	0	98	Alive or dead due to cancer	Dead
4005240	65	Male	Asian or Pacific Islander	40	Moderately differentiated; Grade II	36	35	Yes	None/Unknown	Single (never married)	250	IIB	T3	N1	M0	8500/3: Infiltrating duct carcinoma, NOS	<=0.2	10	2	Alive or dead due to cancer	Dead
4005575	78	Female	Asian or Pacific Islander	52	Well differentiated; Grade I	0	20	No/Unknown	None/Unknown	Married (including common law)	251	IV	T2	N1	M1	8140/3: Adenocarcinoma, NOS	No surgery	0	98	Alive or dead due to cancer	Dead
4005579	55	Female	Asian or Pacific Islander	12	Moderately differentiated; Grade II	36	28	Yes	None/Unknown	Single (never married)	250	IA	T1	N0	M0	8500/3: Infiltrating duct carcinoma, NOS	0	3	0	Alive or dead due to cancer	Dead
4005608	77	Male	White	27	Moderately differentiated; Grade II	0	12	Yes	Beam radiation	Married (including common law)	250	III	T4	N0	M0	8140/3: Adenocarcinoma, NOS	No surgery	0	98	Alive or dead due to cancer	Dead
4005703	86	Female	White	32	Unknown	0	18	Yes	None/Unknown	Divorced	250	IV	T2	N0	M1	8140/3: Adenocarcinoma, NOS	No surgery	0	98	Alive or dead due to cancer	Dead
4005763	76	Female	White	17	Moderately differentiated; Grade II	37	78	Yes	None/Unknown	Single (never married)	250	IIA	T3	N0	M0	8140/3: Adenocarcinoma, NOS	0	16	0	Alive or dead due to cancer	Alive
4006491	66	Female	White	30	Unknown	0	3	Yes	None/Unknown	Widowed	252	IV	T3	N1	M1	8140/3: Adenocarcinoma, NOS	No surgery	0	98	Alive or dead due to cancer	Dead
4006494	74	Male	White	999	Unknown	0	1	No/Unknown	None/Unknown	Married (including common law)	250	IV	T3	NX	M1	8140/3: Adenocarcinoma, NOS	No surgery	0	98	Alive or dead due to cancer	Dead
4006497	76	Male	Asian or Pacific Islander	25	Poorly differentiated; Grade III	37	16	Yes	None/Unknown	Married (including common law)	250	IIB	T2	N1	M0	8140/3: Adenocarcinoma, NOS	<=0.2	23	3	Alive or dead due to cancer	Dead
4006551	47	Male	White	14	Well differentiated; Grade I	37	74	Yes	Beam radiation	Married (including common law)	250	IIB	T3	N1	M0	8140/3: Adenocarcinoma, NOS	<=0.2	21	1	Alive or dead due to cancer	Alive
4006564	93	Male	White	70	Well differentiated; Grade I	0	3	No/Unknown	None/Unknown	Married (including common law)	250	UNK Stage	T2	NX	MX	8140/3: Adenocarcinoma, NOS	No surgery	0	98	Alive or dead due to cancer	Dead
4006706	78	Female	Black	31	Unknown	0	3	No/Unknown	None/Unknown	Single (never married)	251	IB	T2	N0	M0	8140/3: Adenocarcinoma, NOS	No surgery	0	98	Alive or dead due to cancer	Dead
4006851	67	Female	White	21	Unknown	0	3	Yes	None/Unknown	Married (including common law)	251	IV	TX	N0	M1	8140/3: Adenocarcinoma, NOS	No surgery	0	98	Alive or dead due to cancer	Dead
4007448	51	Male	White	54	Unknown	0	1	No/Unknown	None/Unknown	Married (including common law)	252	IV	T3	NX	M1	8140/3: Adenocarcinoma, NOS	No surgery	0	98	Alive or dead due to cancer	Dead
4007934	63	Male	White	24	Well differentiated; Grade I	0	14	Yes	Beam radiation	Married (including common law)	250	III	T4	N1	M0	8140/3: Adenocarcinoma, NOS	0	4	0	Alive or dead due to cancer	Dead
4007971	60	Male	White	15	Unknown	0	4	Yes	None/Unknown	Married (including common law)	250	IV	T3	N1	M1	8140/3: Adenocarcinoma, NOS	No surgery	0	98	Alive or dead due to cancer	Dead
4007974	62	Female	Black	999	Poorly differentiated; Grade III	0	12	No/Unknown	None/Unknown	Married (including common law)	250	IIA	T3	N0	M0	8140/3: Adenocarcinoma, NOS	No surgery	0	98	Alive or dead due to cancer	Dead
4008257	62	Male	White	999	Unknown	0	1	No/Unknown	None/Unknown	Single (never married)	259	IV	T3	N0	M1	8140/3: Adenocarcinoma, NOS	No surgery	0	98	Alive or dead due to cancer	Dead
4008631	48	Male	White	55	Unknown	0	3	Yes	None/Unknown	Married (including common law)	258	IV	T4	N0	M1	8140/3: Adenocarcinoma, NOS	No surgery	0	98	Alive or dead due to cancer	Dead
4008655	65	Male	White	26	Poorly differentiated; Grade III	37	8	Yes	None/Unknown	Single (never married)	250	IIB	T3	N1	M0	8140/3: Adenocarcinoma, NOS	0.2-0.4	27	9	Alive or dead due to cancer	Dead
4008708	71	Female	Asian or Pacific Islander	16	Poorly differentiated; Grade III	0	8	Yes	None/Unknown	Widowed	250	IIB	T3	N1	M0	8140/3: Adenocarcinoma, NOS	No surgery	0	98	Alive or dead due to cancer	Dead
4008741	46	Male	White	31	Unknown	0	29	No/Unknown	None/Unknown	Married (including common law)	250	IIA	T3	N0	M0	8140/3: Adenocarcinoma, NOS	No surgery	0	98	Alive or dead due to cancer	Dead
4008746	66	Male	White	33	Unknown	0	5	No/Unknown	None/Unknown	Widowed	250	IIA	T3	N0	M0	8140/3: Adenocarcinoma, NOS	No surgery	0	98	Alive or dead due to cancer	Dead
4008755	59	Male	White	50	Unknown	0	1	No/Unknown	None/Unknown	Married (including common law)	251	IV	T3	N1	M1	8140/3: Adenocarcinoma, NOS	No surgery	0	98	Alive or dead due to cancer	Dead
4008766	87	Female	Black	32	Unknown	0	1	No/Unknown	None/Unknown	Married (including common law)	250	IIA	T3	N0	M0	8140/3: Adenocarcinoma, NOS	No surgery	0	98	Alive or dead due to cancer	Dead
4008769	70	Female	White	39	Moderately differentiated; Grade II	37	15	Yes	None/Unknown	Widowed	250	IIB	T3	N1	M0	8500/3: Infiltrating duct carcinoma, NOS	<=0.2	20	2	Alive or dead due to cancer	Dead
4008774	73	Female	Black	33	Poorly differentiated; Grade III	0	21	Yes	None/Unknown	Widowed	250	IIB	T3	N1	M0	8140/3: Adenocarcinoma, NOS	No surgery	0	98	Alive or dead due to cancer	Dead
4009064	65	Female	Asian or Pacific Islander	62	Moderately differentiated; Grade II	30	12	Yes	None/Unknown	Married (including common law)	252	IIB	T3	N1	M0	8140/3: Adenocarcinoma, NOS	>0.4	1	1	Alive or dead due to cancer	Dead
4009212	77	Male	White	999	Unknown	0	2	No/Unknown	None/Unknown	Married (including common law)	259	UNK Stage	TX	NX	MX	8140/3: Adenocarcinoma, NOS	No surgery	0	98	Alive or dead due to cancer	Dead
4009233	63	Male	Asian or Pacific Islander	49	Unknown	0	2	Yes	Beam radiation	Married (including common law)	251	IV	T3	N0	M1	8140/3: Adenocarcinoma, NOS	No surgery	0	98	Alive or dead due to cancer	Dead
4009237	75	Female	White	35	Moderately differentiated; Grade II	0	4	Yes	None/Unknown	Widowed	250	IV	T2	N0	M1	8140/3: Adenocarcinoma, NOS	No surgery	0	98	Alive or dead due to cancer	Dead
4010104	82	Female	Asian or Pacific Islander	24	Moderately differentiated; Grade II	0	4	No/Unknown	None/Unknown	Married (including common law)	251	IIB	T3	N1	M0	8140/3: Adenocarcinoma, NOS	No surgery	0	98	Dead (missing/unknown COD)	Dead
4010274	77	Male	White	28	Unknown	0	1	Yes	None/Unknown	Married (including common law)	250	IIA	T3	N0	M0	8140/3: Adenocarcinoma, NOS	No surgery	0	98	Dead (attributable to causes other than this cancer dx)	Dead
4010421	76	Male	White	42	Unknown	0	6	No/Unknown	None/Unknown	Married (including common law)	258	IV	T2	N0	M1	8500/3: Infiltrating duct carcinoma, NOS	No surgery	0	98	Alive or dead due to cancer	Dead
4010532	71	Female	White	80	Unknown	0	23	Yes	None/Unknown	Married (including common law)	258	IV	TX	N1	M1	8140/3: Adenocarcinoma, NOS	No surgery	0	98	Alive or dead due to cancer	Dead
4010843	62	Male	Black	24	Moderately differentiated; Grade II	40	33	Yes	None/Unknown	Married (including common law)	252	IIA	T3	N0	M0	8140/3: Adenocarcinoma, NOS	0	20	0	Alive or dead due to cancer	Dead
4010995	79	Female	Black	50	Unknown	0	7	No/Unknown	None/Unknown	Widowed	250	IINOS	T3	NX	M0	8140/3: Adenocarcinoma, NOS	No surgery	0	98	Alive or dead due to cancer	Dead
4011534	62	Male	White	30	Unknown	0	10	No/Unknown	None/Unknown	Married (including common law)	250	IV	T2	N0	M1	8140/3: Adenocarcinoma, NOS	No surgery	0	98	Alive or dead due to cancer	Dead
4011539	73	Female	Asian or Pacific Islander	13	Moderately differentiated; Grade II	37	3	No/Unknown	None/Unknown	Married (including common law)	250	IIB	T3	N1	M0	8140/3: Adenocarcinoma, NOS	<=0.2	27	1	Alive or dead due to cancer	Dead
4011709	65	Male	White	42	Unknown	0	15	Yes	Beam radiation	Single (never married)	251	IIB	T3	N1	M0	8140/3: Adenocarcinoma, NOS	No surgery	0	98	Alive or dead due to cancer	Dead
4011825	79	Female	White	38	Well differentiated; Grade I	25	4	Yes	None/Unknown	Married (including common law)	250	III	T4	N1	M0	8140/3: Adenocarcinoma, NOS	>0.4	2	2	Alive or dead due to cancer	Dead
4011827	70	Male	White	38	Poorly differentiated; Grade III	37	71	Yes	None/Unknown	Married (including common law)	250	IIB	T2	N1	M0	8500/3: Infiltrating duct carcinoma, NOS	<=0.2	19	2	Alive or dead due to cancer	Dead
4011934	74	Male	White	999	Unknown	0	5	Yes	None/Unknown	Married (including common law)	251	IV	TX	N0	M1	8140/3: Adenocarcinoma, NOS	No surgery	0	98	N/A not first tumor	Dead
4012120	90	Male	White	37	Unknown	0	2	No/Unknown	None/Unknown	Married (including common law)	250	IIA	T3	N0	M0	8140/3: Adenocarcinoma, NOS	No surgery	0	98	Alive or dead due to cancer	Dead
4012127	85	Female	White	19	Unknown	0	8	No/Unknown	None/Unknown	Divorced	250	IV	T1	N0	M1	8140/3: Adenocarcinoma, NOS	No surgery	0	98	Alive or dead due to cancer	Dead
4012130	65	Female	White	19	Moderately differentiated; Grade II	37	22	Yes	Beam radiation	Married (including common law)	250	IIB	T1	N1	M0	8500/3: Infiltrating duct carcinoma, NOS	<=0.2	31	4	Alive or dead due to cancer	Dead
4012369	50	Male	Asian or Pacific Islander	22	Unknown	0	18	Yes	Beam radiation	Married (including common law)	251	IIB	T3	N1	M0	8140/3: Adenocarcinoma, NOS	No surgery	0	98	Alive or dead due to cancer	Dead
4013004	67	Female	White	17	Poorly differentiated; Grade III	37	17	Yes	None/Unknown	Married (including common law)	259	IIB	T1	N1	M0	8140/3: Adenocarcinoma, NOS	<=0.2	15	1	Alive or dead due to cancer	Dead
4013039	52	Female	Asian or Pacific Islander	30	Unknown	37	9	Yes	Beam radiation	Single (never married)	250	III	T4	N1	M0	8140/3: Adenocarcinoma, NOS	>0.4	1	1	Dead (missing/unknown COD)	Dead
4013214	86	Female	Black	999	Unknown	0	2	No/Unknown	None/Unknown	Single (never married)	250	UNK Stage	T3	NX	MX	8140/3: Adenocarcinoma, NOS	No surgery	0	98	Alive or dead due to cancer	Dead
4013281	64	Female	White	50	Moderately differentiated; Grade II	37	22	Yes	None/Unknown	Single (never married)	257	IV	T3	N1	M1	8140/3: Adenocarcinoma, NOS	<=0.2	16	2	Alive or dead due to cancer	Dead
4013488	64	Male	White	13	Moderately differentiated; Grade II	37	31	Yes	None/Unknown	Married (including common law)	250	IA	T1	N0	M0	8140/3: Adenocarcinoma, NOS	0	24	0	Alive or dead due to cancer	Dead
4013507	65	Female	White	21	Unknown	0	49	Yes	None/Unknown	Separated	250	IIA	T3	N0	M0	8140/3: Adenocarcinoma, NOS	No surgery	0	98	Alive or dead due to cancer	Dead
4013677	77	Female	Asian or Pacific Islander	25	Poorly differentiated; Grade III	37	71	Yes	Beam radiation	Single (never married)	250	IIA	T3	N0	M0	8140/3: Adenocarcinoma, NOS	0	13	0	Alive or dead due to cancer	Alive
4013710	59	Male	Black	60	Unknown	0	5	No/Unknown	None/Unknown	Married (including common law)	258	III	T4	N1	M0	8140/3: Adenocarcinoma, NOS	No surgery	0	98	Alive or dead due to cancer	Dead
4013854	85	Female	Asian or Pacific Islander	80	Well differentiated; Grade I	0	43	No/Unknown	None/Unknown	Widowed	250	IINOS	T3	NX	M0	8140/3: Adenocarcinoma, NOS	No surgery	0	98	Alive or dead due to cancer	Dead
4014342	68	Male	White	33	Moderately differentiated; Grade II	0	26	Yes	None/Unknown	Married (including common law)	250	III	T4	N0	M0	8140/3: Adenocarcinoma, NOS	No surgery	0	98	Alive or dead due to cancer	Dead
4014451	62	Female	White	40	Unknown	0	16	Yes	None/Unknown	Married (including common law)	250	III	T4	N0	M0	8140/3: Adenocarcinoma, NOS	No surgery	0	98	Alive or dead due to cancer	Dead
4014693	74	Female	White	45	Poorly differentiated; Grade III	37	6	No/Unknown	None/Unknown	Married (including common law)	250	IIB	T3	N1	M0	8140/3: Adenocarcinoma, NOS	<=0.2	15	2	Alive or dead due to cancer	Dead
4014749	68	Female	Black	999	Unknown	0	3	Yes	None/Unknown	Single (never married)	252	UNK Stage	TX	NX	M0	8140/3: Adenocarcinoma, NOS	No surgery	0	98	Alive or dead due to cancer	Dead
4014822	51	Male	White	35	Unknown	0	4	No/Unknown	None/Unknown	Single (never married)	250	IIA	T3	N0	M0	8140/3: Adenocarcinoma, NOS	No surgery	0	98	Alive or dead due to cancer	Dead
4014828	61	Male	Black	90	Unknown	0	1	No/Unknown	Beam radiation	Married (including common law)	250	IV	T3	N0	M1	8140/3: Adenocarcinoma, NOS	No surgery	0	98	Alive or dead due to cancer	Dead
4015727	57	Male	White	49	Unknown	0	2	Yes	None/Unknown	Single (never married)	252	IIB	T3	N1	M0	8140/3: Adenocarcinoma, NOS	No surgery	0	98	Alive or dead due to cancer	Dead
4015733	73	Male	Asian or Pacific Islander	46	Well differentiated; Grade I	37	9	Yes	None/Unknown	Married (including common law)	252	IB	T2	N0	M0	8500/3: Infiltrating duct carcinoma, NOS	0	14	0	Alive or dead due to cancer	Dead
4015926	84	Male	Asian or Pacific Islander	35	Moderately differentiated; Grade II	37	51	Yes	None/Unknown	Married (including common law)	250	IIB	T3	N1	M0	8140/3: Adenocarcinoma, NOS	<=0.2	19	1	Dead (attributable to causes other than this cancer dx)	Dead
4015927	75	Male	White	86	Unknown	0	4	Yes	Beam radiation	Married (including common law)	250	III	T4	N0	M0	8140/3: Adenocarcinoma, NOS	No surgery	0	98	Alive or dead due to cancer	Dead
4016009	53	Male	White	30	Unknown	0	1	No/Unknown	None/Unknown	Married (including common law)	252	IV	T2	NX	M1	8140/3: Adenocarcinoma, NOS	No surgery	0	98	Alive or dead due to cancer	Dead
4016087	65	Female	White	22	Poorly differentiated; Grade III	37	25	No/Unknown	None/Unknown	Divorced	250	IIB	T2	N1	M0	8500/3: Infiltrating duct carcinoma, NOS	>0.4	12	8	Alive or dead due to cancer	Dead
4016093	40	Male	American Indian/Alaska Native	35	Poorly differentiated; Grade III	0	18	Yes	None/Unknown	Single (never married)	250	IV	T3	N0	M1	8140/3: Adenocarcinoma, NOS	0	1	0	Alive or dead due to cancer	Dead
4016096	66	Female	White	75	Unknown	0	1	Yes	None/Unknown	Widowed	250	IV	T4	N1	M1	8140/3: Adenocarcinoma, NOS	No surgery	0	98	Alive or dead due to cancer	Dead
4016169	60	Female	Black	34	Unknown	0	6	Yes	None/Unknown	Single (never married)	251	IV	T2	N0	M1	8140/3: Adenocarcinoma, NOS	No surgery	0	98	Alive or dead due to cancer	Dead
4016394	63	Male	Black	48	Unknown	0	1	No/Unknown	None/Unknown	Married (including common law)	251	IV	T2	N0	M1	8140/3: Adenocarcinoma, NOS	No surgery	0	98	Alive or dead due to cancer	Dead
4017462	58	Male	White	999	Unknown	0	1	No/Unknown	None/Unknown	Single (never married)	259	IV	TX	N1	M1	8140/3: Adenocarcinoma, NOS	No surgery	0	98	Alive or dead due to cancer	Dead
4017563	72	Male	Black	30	Unknown	0	8	Yes	None/Unknown	Divorced	252	IV	T2	N0	M1	8140/3: Adenocarcinoma, NOS	No surgery	0	98	Alive or dead due to cancer	Dead
4017643	82	Female	Black	75	Unknown	0	1	No/Unknown	None/Unknown	Widowed	258	III	T4	N0	M0	8140/3: Adenocarcinoma, NOS	No surgery	0	98	Alive or dead due to cancer	Dead
4017665	77	Female	Asian or Pacific Islander	37	Unknown	0	4	No/Unknown	None/Unknown	Widowed	259	IV	T3	N0	M1	8140/3: Adenocarcinoma, NOS	No surgery	0	98	Alive or dead due to cancer	Dead
4017682	60	Male	Asian or Pacific Islander	60	Unknown	0	2	No/Unknown	None/Unknown	Divorced	250	IV	T4	N1	M1	8140/3: Adenocarcinoma, NOS	No surgery	0	98	Alive or dead due to cancer	Dead
4018116	53	Female	White	48	Unknown	0	1	No/Unknown	None/Unknown	Single (never married)	250	IV	TX	N0	M1	8140/3: Adenocarcinoma, NOS	No surgery	0	98	Alive or dead due to cancer	Dead
4018145	62	Female	Black	46	Unknown	0	1	No/Unknown	None/Unknown	Divorced	258	IV	T2	N0	M1	8140/3: Adenocarcinoma, NOS	No surgery	0	98	Alive or dead due to cancer	Dead
4018211	73	Male	White	15	Moderately differentiated; Grade II	0	31	Yes	None/Unknown	Widowed	250	IA	T1	N0	M0	8500/3: Infiltrating duct carcinoma, NOS	No surgery	0	98	Dead (missing/unknown COD)	Dead
4018499	81	Female	Asian or Pacific Islander	29	Unknown	0	5	No/Unknown	None/Unknown	Widowed	250	IIA	T3	N0	M0	8140/3: Adenocarcinoma, NOS	No surgery	0	98	Alive or dead due to cancer	Dead
4018520	71	Female	White	34	Unknown	0	20	Yes	Beam radiation	Widowed	250	IV	T4	N1	M1	8140/3: Adenocarcinoma, NOS	No surgery	0	98	Alive or dead due to cancer	Dead
4019067	62	Male	Black	25	Unknown	0	9	Yes	None/Unknown	Married (including common law)	252	IV	T3	N0	M1	8140/3: Adenocarcinoma, NOS	No surgery	0	98	Alive or dead due to cancer	Dead
4019386	74	Female	White	44	Moderately differentiated; Grade II	0	1	No/Unknown	None/Unknown	Married (including common law)	252	IV	T4	N1	M1	8140/3: Adenocarcinoma, NOS	No surgery	0	98	Alive or dead due to cancer	Dead
4019572	54	Female	Asian or Pacific Islander	81	Moderately differentiated; Grade II	0	13	Yes	None/Unknown	Married (including common law)	258	IV	T4	N1	M1	8140/3: Adenocarcinoma, NOS	No surgery	0	98	Alive or dead due to cancer	Dead
4019679	67	Female	White	38	Poorly differentiated; Grade III	0	5	Yes	None/Unknown	Divorced	251	III	T4	N0	M0	8140/3: Adenocarcinoma, NOS	No surgery	0	98	Alive or dead due to cancer	Dead
4019684	78	Male	Asian or Pacific Islander	35	Moderately differentiated; Grade II	37	8	Yes	Beam radiation	Married (including common law)	251	IIA	T3	N0	M0	8500/3: Infiltrating duct carcinoma, NOS	0	14	0	Alive or dead due to cancer	Dead
4019736	62	Female	White	999	Unknown	0	1	No/Unknown	None/Unknown	Married (including common law)	250	IV	TX	N0	M1	8140/3: Adenocarcinoma, NOS	No surgery	0	98	Alive or dead due to cancer	Dead
4019870	49	Female	White	44	Moderately differentiated; Grade II	37	53	Yes	None/Unknown	Single (never married)	250	IIB	T3	N1	M0	8140/3: Adenocarcinoma, NOS	<=0.2	15	3	Alive or dead due to cancer	Dead
4020053	73	Male	White	23	Moderately differentiated; Grade II	37	29	Yes	Beam radiation	Married (including common law)	250	IB	T2	N0	M0	8140/3: Adenocarcinoma, NOS	0	3	0	Alive or dead due to cancer	Dead
4020056	61	Male	White	40	Moderately differentiated; Grade II	70	50	Yes	None/Unknown	Divorced	250	IIB	T2	N1	M0	8500/3: Infiltrating duct carcinoma, NOS	>0.4	8	4	Alive or dead due to cancer	Dead
4020058	70	Female	White	40	Unknown	0	8	Yes	None/Unknown	Single (never married)	251	IIA	T3	N0	M0	8140/3: Adenocarcinoma, NOS	No surgery	0	98	Alive or dead due to cancer	Dead
4020213	57	Male	White	40	Unknown	0	11	Yes	None/Unknown	Divorced	250	IV	T3	N0	M1	8140/3: Adenocarcinoma, NOS	No surgery	0	98	Alive or dead due to cancer	Dead
4020256	74	Female	White	999	Unknown	0	7	Yes	None/Unknown	Divorced	251	III	T4	NX	M0	8140/3: Adenocarcinoma, NOS	No surgery	0	98	Alive or dead due to cancer	Dead
4020585	87	Female	White	25	Unknown	0	12	No/Unknown	None/Unknown	Divorced	250	IB	T2	N0	M0	8140/3: Adenocarcinoma, NOS	No surgery	0	98	Alive or dead due to cancer	Dead
4020691	52	Female	Asian or Pacific Islander	44	Unknown	0	1	No/Unknown	None/Unknown	Married (including common law)	252	IV	T2	N1	M1	8140/3: Adenocarcinoma, NOS	No surgery	0	98	Alive or dead due to cancer	Dead
4020817	58	Male	White	999	Unknown	0	9	No/Unknown	None/Unknown	Married (including common law)	250	UNK Stage	TX	N0	M0	8140/3: Adenocarcinoma, NOS	No surgery	0	98	Dead (attributable to causes other than this cancer dx)	Dead
4020977	58	Male	White	34	Unknown	0	4	No/Unknown	None/Unknown	Separated	250	IV	T3	NX	M1	8140/3: Adenocarcinoma, NOS	No surgery	0	98	Alive or dead due to cancer	Dead
4021107	81	Female	Asian or Pacific Islander	22	Unknown	0	31	Yes	None/Unknown	Married (including common law)	257	IV	T2	N1	M1	8140/3: Adenocarcinoma, NOS	No surgery	0	98	Alive or dead due to cancer	Dead
4021108	52	Female	Asian or Pacific Islander	999	Unknown	0	1	No/Unknown	None/Unknown	Married (including common law)	259	IV	TX	N0	M1	8140/3: Adenocarcinoma, NOS	No surgery	0	98	Alive or dead due to cancer	Dead
4021177	58	Male	White	35	Unknown	0	7	No/Unknown	None/Unknown	Single (never married)	257	IV	T4	N1	M1	8140/3: Adenocarcinoma, NOS	No surgery	0	98	Alive or dead due to cancer	Dead
4021375	76	Female	White	40	Moderately differentiated; Grade II	36	2	No/Unknown	None/Unknown	Married (including common law)	250	IIB	T3	N1	M0	8140/3: Adenocarcinoma, NOS	0.2-0.4	18	7	Alive or dead due to cancer	Dead
4021409	73	Male	Asian or Pacific Islander	38	Unknown	0	3	No/Unknown	None/Unknown	Married (including common law)	251	III	T4	N0	M0	8140/3: Adenocarcinoma, NOS	No surgery	0	98	Alive or dead due to cancer	Dead
4021443	89	Female	Asian or Pacific Islander	26	Moderately differentiated; Grade II	0	3	No/Unknown	None/Unknown	Married (including common law)	250	IIA	T3	N0	M0	8140/3: Adenocarcinoma, NOS	No surgery	0	98	Alive or dead due to cancer	Dead
4021451	93	Female	White	14	Unknown	0	3	No/Unknown	None/Unknown	Widowed	250	IIA	T3	N0	M0	8140/3: Adenocarcinoma, NOS	No surgery	0	98	Alive or dead due to cancer	Dead
4021539	45	Male	White	25	Moderately differentiated; Grade II	60	21	Yes	None/Unknown	Single (never married)	250	IIB	T3	N1	M0	8500/3: Infiltrating duct carcinoma, NOS	<=0.2	21	1	Alive or dead due to cancer	Dead
4021545	68	Male	White	38	Unknown	37	48	Yes	None/Unknown	Married (including common law)	250	IIB	T3	N1	M0	8140/3: Adenocarcinoma, NOS	<=0.2	27	3	Alive or dead due to cancer	Dead
4021631	48	Male	American Indian/Alaska Native	30	Moderately differentiated; Grade II	37	65	Yes	Beam radiation	Divorced	250	IIB	T3	N1	M0	8140/3: Adenocarcinoma, NOS	0.2-0.4	14	4	Alive or dead due to cancer	Dead
4021658	70	Male	White	47	Poorly differentiated; Grade III	30	20	Yes	None/Unknown	Married (including common law)	258	IIB	T3	N1	M0	8140/3: Adenocarcinoma, NOS	0.2-0.4	19	5	Alive or dead due to cancer	Dead
4021745	64	Female	White	50	Well differentiated; Grade I	0	13	No/Unknown	None/Unknown	Married (including common law)	252	IIA	T3	N0	M0	8140/3: Adenocarcinoma, NOS	No surgery	0	98	Alive or dead due to cancer	Dead
4021827	62	Male	White	999	Unknown	0	21	Yes	None/Unknown	Married (including common law)	258	III	T4	N0	M0	8140/3: Adenocarcinoma, NOS	No surgery	0	98	Alive or dead due to cancer	Dead
4022108	59	Male	Asian or Pacific Islander	95	Unknown	0	2	Yes	None/Unknown	Married (including common law)	251	IV	T2	N0	M1	8140/3: Adenocarcinoma, NOS	No surgery	0	98	Alive or dead due to cancer	Dead
4022168	55	Male	Asian or Pacific Islander	37	Undifferentiated; anaplastic; Grade IV	0	31	No/Unknown	None/Unknown	Divorced	250	IV	T4	N1	M1	8140/3: Adenocarcinoma, NOS	No surgery	0	98	Alive or dead due to cancer	Alive
4022544	49	Female	Asian or Pacific Islander	50	Unknown	0	6	Yes	None/Unknown	Married (including common law)	252	IV	T2	N1	M1	8140/3: Adenocarcinoma, NOS	No surgery	0	98	Alive or dead due to cancer	Dead
4022604	73	Female	White	28	Unknown	0	14	Yes	Beam radiation	Widowed	251	III	T4	N1	M0	8140/3: Adenocarcinoma, NOS	No surgery	0	98	Alive or dead due to cancer	Dead
4022792	59	Female	Asian or Pacific Islander	31	Poorly differentiated; Grade III	60	3	Yes	None/Unknown	Married (including common law)	250	IIB	T3	N1	M0	8140/3: Adenocarcinoma, NOS	<=0.2	41	5	Alive or dead due to cancer	Dead
4023265	63	Male	White	990	Moderately differentiated; Grade II	37	70	Yes	Beam radiation	Single (never married)	250	IA	T1	N0	M0	8140/3: Adenocarcinoma, NOS	0	18	0	Dead (attributable to causes other than this cancer dx)	Dead
4023828	59	Male	Black	35	Moderately differentiated; Grade II	37	71	Yes	Beam radiation	Married (including common law)	250	III	T4	N0	M0	8140/3: Adenocarcinoma, NOS	0	14	0	Alive or dead due to cancer	Alive
4023844	62	Male	White	71	Unknown	0	6	Yes	None/Unknown	Married (including common law)	258	III	T4	N1	M0	8140/3: Adenocarcinoma, NOS	No surgery	0	98	Alive or dead due to cancer	Dead
4023849	52	Male	White	32	Moderately differentiated; Grade II	37	21	Yes	Beam radiation	Single (never married)	250	IIB	T3	N1	M0	8140/3: Adenocarcinoma, NOS	>0.4	8	5	Alive or dead due to cancer	Dead
4024160	54	Male	White	40	Unknown	0	17	No/Unknown	None/Unknown	Single (never married)	250	IIA	T3	N0	M0	8140/3: Adenocarcinoma, NOS	No surgery	0	98	Alive or dead due to cancer	Dead
4024163	55	Male	White	999	Unknown	40	22	Yes	None/Unknown	Married (including common law)	259	IV	TX	N0	M1	8140/3: Adenocarcinoma, NOS	0	22	0	Alive or dead due to cancer	Dead
4024381	53	Male	White	70	Unknown	0	14	Yes	None/Unknown	Married (including common law)	251	III	T4	N0	M0	8140/3: Adenocarcinoma, NOS	No surgery	0	98	Alive or dead due to cancer	Dead
4024469	53	Male	White	22	Unknown	0	22	Yes	Beam radiation	Married (including common law)	250	III	T4	N0	M0	8140/3: Adenocarcinoma, NOS	No surgery	0	98	Alive or dead due to cancer	Dead
4024554	50	Male	Black	65	Moderately differentiated; Grade II	0	8	No/Unknown	Beam radiation	Single (never married)	250	III	T4	N1	M0	8140/3: Adenocarcinoma, NOS	No surgery	0	98	Alive or dead due to cancer	Dead
4024602	67	Male	White	999	Unknown	0	1	No/Unknown	None/Unknown	Married (including common law)	251	IV	T3	N0	M1	8140/3: Adenocarcinoma, NOS	No surgery	0	98	Alive or dead due to cancer	Dead
4024728	84	Male	White	38	Moderately differentiated; Grade II	0	5	Yes	None/Unknown	Married (including common law)	258	IB	T2	N0	M0	8140/3: Adenocarcinoma, NOS	No surgery	0	98	Alive or dead due to cancer	Dead
4024770	85	Female	White	13	Well differentiated; Grade I	37	77	Yes	None/Unknown	Widowed	250	IIA	T3	N0	M0	8140/3: Adenocarcinoma, NOS	0	5	0	Alive or dead due to cancer	Alive
4024845	53	Female	Asian or Pacific Islander	999	Undifferentiated; anaplastic; Grade IV	0	1	No/Unknown	None/Unknown	Separated	250	IV	T3	N1	M1	8140/3: Adenocarcinoma, NOS	No surgery	0	98	Alive or dead due to cancer	Dead
4025534	58	Female	White	87	Unknown	0	14	Yes	None/Unknown	Divorced	258	IV	T3	N0	M1	8140/3: Adenocarcinoma, NOS	No surgery	0	98	Alive or dead due to cancer	Dead
4025697	65	Male	White	44	Unknown	0	1	No/Unknown	None/Unknown	Married (including common law)	250	IV	T4	NX	M1	8140/3: Adenocarcinoma, NOS	No surgery	0	98	Alive or dead due to cancer	Dead
4025771	56	Female	Black	39	Unknown	0	13	Yes	None/Unknown	Married (including common law)	250	III	T4	N1	M0	8140/3: Adenocarcinoma, NOS	No surgery	0	98	Alive or dead due to cancer	Dead
4025823	61	Female	White	50	Unknown	0	2	No/Unknown	None/Unknown	Married (including common law)	250	IV	T4	NX	M1	8140/3: Adenocarcinoma, NOS	No surgery	0	98	Alive or dead due to cancer	Dead
4026034	78	Male	White	999	Unknown	0	7	No/Unknown	None/Unknown	Married (including common law)	259	IIA	T3	N0	M0	8140/3: Adenocarcinoma, NOS	No surgery	0	98	Alive or dead due to cancer	Dead
4026165	75	Male	Black	83	Unknown	0	21	Yes	None/Unknown	Married (including common law)	251	IV	T2	N0	M1	8140/3: Adenocarcinoma, NOS	No surgery	0	98	Alive or dead due to cancer	Dead
4026215	62	Male	White	34	Unknown	0	15	Yes	None/Unknown	Married (including common law)	250	IV	T3	N0	M1	8500/3: Infiltrating duct carcinoma, NOS	No surgery	0	98	Alive or dead due to cancer	Dead
4026476	52	Male	White	31	Unknown	0	2	No/Unknown	None/Unknown	Single (never married)	250	UNK Stage	TX	N0	M0	8140/3: Adenocarcinoma, NOS	No surgery	0	98	Alive or dead due to cancer	Dead
4026567	89	Male	White	15	Well differentiated; Grade I	0	3	No/Unknown	None/Unknown	Single (never married)	250	UNK Stage	T1	NX	M0	8140/3: Adenocarcinoma, NOS	No surgery	0	98	Alive or dead due to cancer	Dead
4026908	53	Male	White	30	Moderately differentiated; Grade II	37	75	Yes	Beam radiation	Married (including common law)	250	IIA	T3	N0	M0	8140/3: Adenocarcinoma, NOS	0	1	0	Alive or dead due to cancer	Alive
4026909	78	Female	White	57	Moderately differentiated; Grade II	0	14	Yes	None/Unknown	Single (never married)	250	III	T4	N1	M0	8140/3: Adenocarcinoma, NOS	No surgery	0	98	Alive or dead due to cancer	Dead
4026913	62	Male	White	48	Unknown	0	16	Yes	Beam radiation	Married (including common law)	250	III	T4	N0	M0	8140/3: Adenocarcinoma, NOS	No surgery	0	98	Alive or dead due to cancer	Dead
4026982	81	Male	Asian or Pacific Islander	999	Unknown	0	1	No/Unknown	None/Unknown	Married (including common law)	259	IV	TX	N1	M1	8140/3: Adenocarcinoma, NOS	No surgery	0	98	Alive or dead due to cancer	Dead
4027180	70	Female	White	44	Unknown	0	14	Yes	None/Unknown	Married (including common law)	259	III	T4	N1	M0	8140/3: Adenocarcinoma, NOS	No surgery	0	98	N/A not first tumor	Dead
4027377	86	Male	White	45	Poorly differentiated; Grade III	0	1	Yes	None/Unknown	Married (including common law)	251	IIB	T3	N1	M0	8140/3: Adenocarcinoma, NOS	No surgery	0	98	Alive or dead due to cancer	Dead
4027485	54	Male	White	3	Unknown	0	2	No/Unknown	None/Unknown	Divorced	259	IV	T3	N1	M1	8140/3: Adenocarcinoma, NOS	No surgery	0	98	Alive or dead due to cancer	Dead
4027949	84	Male	White	35	Poorly differentiated; Grade III	60	11	No/Unknown	None/Unknown	Married (including common law)	250	IIA	T3	N0	M0	8140/3: Adenocarcinoma, NOS	0	3	0	Alive or dead due to cancer	Dead
4028403	78	Male	White	999	Unknown	0	1	No/Unknown	None/Unknown	Married (including common law)	251	IV	TX	N1	M1	8140/3: Adenocarcinoma, NOS	No surgery	0	98	Alive or dead due to cancer	Dead
4028764	69	Male	White	25	Moderately differentiated; Grade II	37	51	Yes	Beam radiation	Married (including common law)	253	IIB	T3	N1	M0	8500/3: Infiltrating duct carcinoma, NOS	<=0.2	9	1	Alive or dead due to cancer	Dead
4028783	81	Male	Asian or Pacific Islander	30	Unknown	0	5	No/Unknown	None/Unknown	Married (including common law)	257	IV	T4	N0	M1	8140/3: Adenocarcinoma, NOS	No surgery	0	98	Alive or dead due to cancer	Dead
4028985	69	Female	Asian or Pacific Islander	30	Poorly differentiated; Grade III	37	69	Yes	None/Unknown	Widowed	250	IIB	T2	N1	M0	8500/3: Infiltrating duct carcinoma, NOS	<=0.2	10	1	Alive or dead due to cancer	Alive
4029082	53	Male	White	46	Poorly differentiated; Grade III	0	27	Yes	Beam radiation	Married (including common law)	258	IV	T2	N1	M1	8140/3: Adenocarcinoma, NOS	No surgery	0	98	Alive or dead due to cancer	Dead
4029144	81	Female	American Indian/Alaska Native	53	Unknown	0	19	Yes	None/Unknown	Widowed	250	III	T4	N1	M0	8140/3: Adenocarcinoma, NOS	No surgery	0	98	Alive or dead due to cancer	Dead
4029214	65	Male	White	33	Unknown	0	13	Yes	None/Unknown	Married (including common law)	250	IV	T4	N0	M1	8140/3: Adenocarcinoma, NOS	No surgery	0	98	Alive or dead due to cancer	Dead
4029516	85	Female	Asian or Pacific Islander	31	Unknown	0	5	No/Unknown	None/Unknown	Widowed	250	IV	T2	N0	M1	8140/3: Adenocarcinoma, NOS	No surgery	0	98	Alive or dead due to cancer	Dead
4029891	76	Male	White	30	Moderately differentiated; Grade II	37	1	No/Unknown	None/Unknown	Widowed	250	IV	T3	N1	M1	8500/3: Infiltrating duct carcinoma, NOS	<=0.2	7	1	Alive or dead due to cancer	Dead
4030194	44	Male	Asian or Pacific Islander	26	Unknown	0	12	Yes	Beam radiation	Married (including common law)	251	IV	T4	N0	M1	8140/3: Adenocarcinoma, NOS	No surgery	0	98	Alive or dead due to cancer	Dead
4030393	83	Female	Asian or Pacific Islander	39	Moderately differentiated; Grade II	0	2	No/Unknown	None/Unknown	Widowed	250	IV	T4	N1	M1	8140/3: Adenocarcinoma, NOS	No surgery	0	98	Alive or dead due to cancer	Dead
4030764	69	Male	White	31	Poorly differentiated; Grade III	0	1	No/Unknown	None/Unknown	Married (including common law)	250	IV	T2	N0	M1	8140/3: Adenocarcinoma, NOS	No surgery	0	98	Alive or dead due to cancer	Dead
4031255	73	Male	Asian or Pacific Islander	45	Unknown	0	2	Yes	None/Unknown	Married (including common law)	258	IV	T2	N0	M1	8140/3: Adenocarcinoma, NOS	No surgery	0	98	Alive or dead due to cancer	Dead
4031866	57	Female	White	25	Poorly differentiated; Grade III	36	8	Yes	Beam radiation	Single (never married)	250	IIB	T3	N1	M0	8140/3: Adenocarcinoma, NOS	0.2-0.4	9	2	Alive or dead due to cancer	Dead
4031893	53	Male	White	53	Unknown	0	3	Yes	None/Unknown	Unmarried or Domestic Partner	250	IV	T2	N1	M1	8140/3: Adenocarcinoma, NOS	No surgery	0	98	Alive or dead due to cancer	Dead
4031896	77	Female	Asian or Pacific Islander	51	Poorly differentiated; Grade III	0	4	No/Unknown	None/Unknown	Widowed	257	IV	T4	N0	M1	8140/3: Adenocarcinoma, NOS	No surgery	0	98	Alive or dead due to cancer	Dead
4031981	70	Male	White	28	Unknown	0	11	Yes	None/Unknown	Married (including common law)	250	IV	T4	N0	M1	8140/3: Adenocarcinoma, NOS	No surgery	0	98	Alive or dead due to cancer	Dead
4032121	68	Male	White	999	Unknown	0	5	Yes	None/Unknown	Single (never married)	259	IV	TX	N0	M1	8140/3: Adenocarcinoma, NOS	No surgery	0	98	Alive or dead due to cancer	Dead
4032133	67	Male	White	999	Well differentiated; Grade I	35	11	No/Unknown	None/Unknown	Married (including common law)	250	IIB	T3	N1	M0	8140/3: Adenocarcinoma, NOS	<=0.2	19	3	Alive or dead due to cancer	Dead
4032209	49	Female	Asian or Pacific Islander	50	Unknown	0	7	Yes	Beam radiation	Unmarried or Domestic Partner	250	IV	T4	N1	M1	8140/3: Adenocarcinoma, NOS	No surgery	0	98	Alive or dead due to cancer	Dead
4032342	63	Male	Black	38	Unknown	0	2	No/Unknown	None/Unknown	Single (never married)	252	IV	TX	NX	M1	8140/3: Adenocarcinoma, NOS	No surgery	0	98	Alive or dead due to cancer	Dead
4032678	87	Female	White	999	Unknown	0	15	Yes	Beam radiation	Divorced	250	UNK Stage	TX	N0	M0	8140/3: Adenocarcinoma, NOS	No surgery	0	98	Alive or dead due to cancer	Dead
4032681	51	Female	Black	35	Unknown	0	11	No/Unknown	None/Unknown	Single (never married)	257	IINOS	T3	NX	M0	8140/3: Adenocarcinoma, NOS	No surgery	0	98	Alive or dead due to cancer	Dead
4032705	66	Male	White	40	Unknown	0	5	Yes	None/Unknown	Married (including common law)	252	IV	T3	N1	M1	8140/3: Adenocarcinoma, NOS	No surgery	0	98	Alive or dead due to cancer	Dead
4032777	82	Male	White	999	Poorly differentiated; Grade III	0	1	No/Unknown	None/Unknown	Married (including common law)	259	IV	T3	N1	M1	8140/3: Adenocarcinoma, NOS	No surgery	0	98	Alive or dead due to cancer	Dead
4033126	81	Male	White	47	Unknown	0	2	No/Unknown	None/Unknown	Married (including common law)	250	IV	T3	N0	M1	8140/3: Adenocarcinoma, NOS	No surgery	0	98	Alive or dead due to cancer	Dead
4033308	78	Male	White	23	Unknown	0	2	Yes	None/Unknown	Single (never married)	250	IV	T2	N1	M1	8140/3: Adenocarcinoma, NOS	No surgery	0	98	Alive or dead due to cancer	Dead
4033364	64	Male	White	999	Unknown	0	2	Yes	None/Unknown	Married (including common law)	258	IV	T3	N0	M1	8140/3: Adenocarcinoma, NOS	No surgery	0	98	Alive or dead due to cancer	Dead
4033445	52	Male	White	45	Unknown	0	10	Yes	Beam radiation	Married (including common law)	250	IV	T4	N0	M1	8140/3: Adenocarcinoma, NOS	No surgery	0	98	Alive or dead due to cancer	Dead
4033581	48	Male	White	60	Poorly differentiated; Grade III	37	7	Yes	Beam radiation	Single (never married)	250	IIB	T3	N1	M0	8140/3: Adenocarcinoma, NOS	0.2-0.4	16	6	Alive or dead due to cancer	Dead
4034259	59	Female	Black	22	Unknown	0	4	Yes	None/Unknown	Single (never married)	250	IV	T2	N0	M1	8140/3: Adenocarcinoma, NOS	No surgery	0	98	Alive or dead due to cancer	Dead
4034329	83	Male	White	23	Unknown	0	9	No/Unknown	Beam radiation	Divorced	250	IIA	T3	N0	M0	8140/3: Adenocarcinoma, NOS	No surgery	0	98	Alive or dead due to cancer	Dead
4034408	81	Male	Asian or Pacific Islander	47	Moderately differentiated; Grade II	60	11	Yes	None/Unknown	Married (including common law)	250	IIB	T3	N1	M0	8500/3: Infiltrating duct carcinoma, NOS	>0.4	18	8	Alive or dead due to cancer	Dead
4034429	57	Male	Black	42	Unknown	0	5	No/Unknown	None/Unknown	Single (never married)	250	III	T4	N0	M0	8140/3: Adenocarcinoma, NOS	No surgery	0	98	Alive or dead due to cancer	Dead
4034484	72	Male	White	30	Well differentiated; Grade I	37	23	Yes	Beam radiation	Married (including common law)	250	IIB	T3	N1	M0	8140/3: Adenocarcinoma, NOS	>0.4	12	10	Alive or dead due to cancer	Dead
4034495	59	Male	White	18	Moderately differentiated; Grade II	37	33	Yes	None/Unknown	Married (including common law)	250	IA	T1	N0	M0	8500/3: Infiltrating duct carcinoma, NOS	0	3	0	N/A not first tumor	Dead
4034674	73	Male	White	25	Moderately differentiated; Grade II	36	19	Yes	Beam radiation	Married (including common law)	250	IIB	T3	N1	M0	8140/3: Adenocarcinoma, NOS	>0.4	6	3	Alive or dead due to cancer	Dead
4034675	66	Female	Asian or Pacific Islander	999	Well differentiated; Grade I	0	15	Yes	None/Unknown	Widowed	252	IV	TX	NX	M1	8140/3: Adenocarcinoma, NOS	No surgery	0	98	Alive or dead due to cancer	Dead
4035208	66	Female	Black	29	Well differentiated; Grade I	37	12	Yes	Beam radiation	Married (including common law)	250	IIB	T3	N1	M0	8140/3: Adenocarcinoma, NOS	<=0.2	15	2	Alive or dead due to cancer	Dead
4035371	64	Female	White	25	Unknown	0	9	Yes	Beam radiation	Single (never married)	250	III	T4	N0	M0	8140/3: Adenocarcinoma, NOS	No surgery	0	98	Alive or dead due to cancer	Dead
4035492	73	Female	White	66	Unknown	0	5	No/Unknown	None/Unknown	Single (never married)	252	IV	T3	N1	M1	8140/3: Adenocarcinoma, NOS	No surgery	0	98	Alive or dead due to cancer	Dead
4035876	57	Female	White	15	Well differentiated; Grade I	37	66	Yes	None/Unknown	Divorced	250	IIB	T1	N1	M0	8500/3: Infiltrating duct carcinoma, NOS	<=0.2	5	1	Alive or dead due to cancer	Alive
4035904	55	Female	White	60	Unknown	0	11	Yes	None/Unknown	Married (including common law)	252	IV	T4	N0	M1	8140/3: Adenocarcinoma, NOS	No surgery	0	98	Alive or dead due to cancer	Dead
4035944	68	Male	Asian or Pacific Islander	35	Poorly differentiated; Grade III	37	43	Yes	None/Unknown	Married (including common law)	250	IV	T3	N1	M1	8140/3: Adenocarcinoma, NOS	<=0.2	7	1	Alive or dead due to cancer	Dead
4035945	78	Male	American Indian/Alaska Native	37	Moderately differentiated; Grade II	0	25	Yes	Beam radiation	Married (including common law)	251	IV	T3	N0	M1	8140/3: Adenocarcinoma, NOS	No surgery	0	98	Alive or dead due to cancer	Dead
4036079	57	Male	White	145	Poorly differentiated; Grade III	60	5	Yes	None/Unknown	Single (never married)	250	IIB	T3	N1	M0	8500/3: Infiltrating duct carcinoma, NOS	0.2-0.4	24	9	Alive or dead due to cancer	Dead
4036175	77	Female	White	30	Moderately differentiated; Grade II	0	8	Yes	Beam radiation	Divorced	259	IV	T3	NX	M1	8140/3: Adenocarcinoma, NOS	No surgery	0	98	Alive or dead due to cancer	Dead
4036283	79	Female	White	45	Unknown	0	6	Yes	None/Unknown	Married (including common law)	251	IV	T3	NX	M1	8140/3: Adenocarcinoma, NOS	No surgery	0	98	Alive or dead due to cancer	Dead
4036679	62	Male	White	45	Unknown	0	14	Yes	None/Unknown	Married (including common law)	250	IV	TX	N1	M1	8140/3: Adenocarcinoma, NOS	No surgery	0	98	Alive or dead due to cancer	Dead
4036805	69	Male	White	20	Poorly differentiated; Grade III	0	6	No/Unknown	Beam radiation	Single (never married)	252	IV	T1	N0	M1	8140/3: Adenocarcinoma, NOS	No surgery	0	98	Alive or dead due to cancer	Dead
4037187	63	Female	White	91	Unknown	0	2	Yes	None/Unknown	Married (including common law)	252	IV	T3	N0	M1	8140/3: Adenocarcinoma, NOS	No surgery	0	98	Alive or dead due to cancer	Dead
4037227	67	Male	White	44	Unknown	0	2	Yes	None/Unknown	Married (including common law)	259	IV	T4	N0	M1	8140/3: Adenocarcinoma, NOS	No surgery	0	98	Alive or dead due to cancer	Dead
4037246	63	Female	White	33	Unknown	0	3	Yes	None/Unknown	Married (including common law)	259	IV	T2	N1	M1	8140/3: Adenocarcinoma, NOS	No surgery	0	98	Alive or dead due to cancer	Dead
4037456	74	Female	Black	999	Moderately differentiated; Grade II	0	28	No/Unknown	None/Unknown	Divorced	250	IIA	T3	N0	M0	8140/3: Adenocarcinoma, NOS	No surgery	0	98	Alive or dead due to cancer	Dead
4037482	69	Female	White	65	Well differentiated; Grade I	0	3	No/Unknown	None/Unknown	Single (never married)	258	IV	T2	N0	M1	8140/3: Adenocarcinoma, NOS	No surgery	0	98	Alive or dead due to cancer	Dead
4037488	66	Female	Asian or Pacific Islander	40	Unknown	0	7	Yes	None/Unknown	Married (including common law)	250	IV	T2	N0	M1	8140/3: Adenocarcinoma, NOS	No surgery	0	98	Alive or dead due to cancer	Dead
4037597	65	Male	White	36	Unknown	0	3	Yes	None/Unknown	Married (including common law)	252	IV	T2	N0	M1	8140/3: Adenocarcinoma, NOS	No surgery	0	98	Alive or dead due to cancer	Dead
4037598	71	Male	Asian or Pacific Islander	67	Moderately differentiated; Grade II	0	3	Yes	None/Unknown	Separated	258	IV	T4	N1	M1	8140/3: Adenocarcinoma, NOS	No surgery	0	98	Alive or dead due to cancer	Dead
4037615	74	Female	White	90	Poorly differentiated; Grade III	0	1	No/Unknown	Beam radiation	Married (including common law)	259	IV	T4	N1	M1	8140/3: Adenocarcinoma, NOS	No surgery	0	98	N/A not first tumor	Dead
4037831	55	Female	White	35	Well differentiated; Grade I	70	6	Yes	None/Unknown	Married (including common law)	250	IIB	T3	N1	M0	8500/3: Infiltrating duct carcinoma, NOS	<=0.2	29	3	Alive or dead due to cancer	Dead
4038040	71	Male	Asian or Pacific Islander	80	Moderately differentiated; Grade II	60	69	Yes	None/Unknown	Married (including common law)	258	IIB	T3	N1	M0	8500/3: Infiltrating duct carcinoma, NOS	<=0.2	26	1	Alive or dead due to cancer	Alive
4038160	78	Male	White	40	Unknown	0	14	Yes	Beam radiation	Married (including common law)	252	IIB	T3	N1	M0	8140/3: Adenocarcinoma, NOS	>0.4	1	1	Alive or dead due to cancer	Dead
4038200	68	Male	White	30	Moderately differentiated; Grade II	0	17	Yes	Beam radiation	Married (including common law)	250	IIA	T3	N0	M0	8140/3: Adenocarcinoma, NOS	No surgery	0	98	Alive or dead due to cancer	Dead
4038278	63	Male	White	40	Moderately differentiated; Grade II	37	11	Yes	None/Unknown	Married (including common law)	250	IIB	T3	N1	M0	8140/3: Adenocarcinoma, NOS	>0.4	9	6	Alive or dead due to cancer	Dead
4038785	67	Female	White	35	Poorly differentiated; Grade III	37	44	Yes	Beam radiation	Widowed	250	IIB	T3	N1	M0	8140/3: Adenocarcinoma, NOS	<=0.2	17	3	Dead (missing/unknown COD)	Dead
4038880	67	Female	Asian or Pacific Islander	48	Moderately differentiated; Grade II	0	26	No/Unknown	None/Unknown	Married (including common law)	251	UNK Stage	T3	NX	MX	8140/3: Adenocarcinoma, NOS	No surgery	0	98	Alive or dead due to cancer	Alive
4039229	62	Male	White	35	Unknown	0	2	No/Unknown	None/Unknown	Married (including common law)	252	IV	T2	N0	M1	8140/3: Adenocarcinoma, NOS	No surgery	0	98	N/A not first tumor	Dead
4039292	70	Male	White	999	Unknown	0	2	No/Unknown	None/Unknown	Married (including common law)	259	IV	TX	N0	M1	8140/3: Adenocarcinoma, NOS	No surgery	0	98	Alive or dead due to cancer	Dead
4039801	77	Female	Black	21	Poorly differentiated; Grade III	37	58	Yes	Beam radiation	Widowed	252	IB	T2	N0	M0	8140/3: Adenocarcinoma, NOS	0	7	0	Alive or dead due to cancer	Alive
4039852	66	Female	White	43	Poorly differentiated; Grade III	0	6	Yes	Beam radiation	Married (including common law)	250	IIB	T3	N1	M0	8140/3: Adenocarcinoma, NOS	No surgery	0	98	Alive or dead due to cancer	Dead
4040013	56	Female	White	0	Unknown	0	1	Yes	None/Unknown	Married (including common law)	259	IV	T0	N0	M1	8140/3: Adenocarcinoma, NOS	No surgery	0	98	Alive or dead due to cancer	Dead
4040080	66	Male	Asian or Pacific Islander	70	Unknown	0	6	No/Unknown	None/Unknown	Divorced	251	IV	T4	N0	M1	8140/3: Adenocarcinoma, NOS	No surgery	0	98	Alive or dead due to cancer	Dead
4040083	73	Female	White	19	Unknown	0	4	Yes	None/Unknown	Married (including common law)	250	IV	T1	N1	M1	8500/3: Infiltrating duct carcinoma, NOS	No surgery	0	98	Alive or dead due to cancer	Dead
4040366	87	Male	White	19	Unknown	0	7	No/Unknown	Beam radiation	Married (including common law)	250	IA	T1	N0	M0	8140/3: Adenocarcinoma, NOS	No surgery	0	98	Alive or dead due to cancer	Dead
4040676	85	Male	White	23	Unknown	0	1	No/Unknown	None/Unknown	Married (including common law)	250	IV	T3	N0	M1	8140/3: Adenocarcinoma, NOS	No surgery	0	98	Alive or dead due to cancer	Dead
4041041	82	Female	Asian or Pacific Islander	44	Unknown	0	1	No/Unknown	None/Unknown	Widowed	250	III	T4	N0	M0	8140/3: Adenocarcinoma, NOS	No surgery	0	98	Alive or dead due to cancer	Dead
4041116	74	Male	White	37	Unknown	0	1	No/Unknown	None/Unknown	Married (including common law)	258	IV	T2	N0	M1	8140/3: Adenocarcinoma, NOS	No surgery	0	98	Alive or dead due to cancer	Dead
4041143	71	Male	White	41	Well differentiated; Grade I	0	28	Yes	Beam radiation	Married (including common law)	250	III	T4	N0	M0	8140/3: Adenocarcinoma, NOS	No surgery	0	98	Alive or dead due to cancer	Dead
4041165	84	Female	Black	999	Unknown	0	1	No/Unknown	None/Unknown	Widowed	259	IV	TX	N0	M1	8140/3: Adenocarcinoma, NOS	No surgery	0	98	Alive or dead due to cancer	Dead
4041191	62	Male	White	72	Well differentiated; Grade I	0	16	Yes	Beam radiation	Single (never married)	251	III	T4	N1	M0	8140/3: Adenocarcinoma, NOS	No surgery	0	98	Alive or dead due to cancer	Dead
4041326	56	Male	White	40	Moderately differentiated; Grade II	30	36	Yes	Beam radiation	Single (never married)	251	IIB	T3	N1	M0	8140/3: Adenocarcinoma, NOS	0.2-0.4	10	3	Alive or dead due to cancer	Dead
4041354	66	Male	Asian or Pacific Islander	999	Moderately differentiated; Grade II	0	4	Yes	Beam radiation	Married (including common law)	259	IV	TX	N0	M1	8140/3: Adenocarcinoma, NOS	No surgery	0	98	Alive or dead due to cancer	Dead
4041554	85	Female	Asian or Pacific Islander	32	Unknown	0	14	Yes	None/Unknown	Single (never married)	250	IIA	T3	N0	M0	8140/3: Adenocarcinoma, NOS	No surgery	0	98	Alive or dead due to cancer	Dead
4041831	67	Male	White	78	Unknown	0	19	Yes	None/Unknown	Married (including common law)	251	III	T4	N1	M0	8140/3: Adenocarcinoma, NOS	No surgery	0	98	Alive or dead due to cancer	Dead
4042621	73	Male	Black	30	Unknown	0	2	No/Unknown	None/Unknown	Married (including common law)	250	IIA	T3	N0	M0	8140/3: Adenocarcinoma, NOS	No surgery	0	98	Alive or dead due to cancer	Dead
4042665	77	Female	White	42	Moderately differentiated; Grade II	0	1	Yes	None/Unknown	Widowed	250	III	T4	N1	M0	8140/3: Adenocarcinoma, NOS	No surgery	0	98	Alive or dead due to cancer	Dead
4042673	66	Female	White	36	Poorly differentiated; Grade III	37	32	Yes	None/Unknown	Married (including common law)	250	IIB	T3	N1	M0	8500/3: Infiltrating duct carcinoma, NOS	0.2-0.4	21	8	Alive or dead due to cancer	Dead
4042916	76	Male	White	60	Poorly differentiated; Grade III	0	3	Yes	Beam radiation	Divorced	250	IV	T3	N0	M1	8140/3: Adenocarcinoma, NOS	No surgery	0	98	Alive or dead due to cancer	Dead
4043151	58	Male	White	49	Unknown	0	1	No/Unknown	None/Unknown	Married (including common law)	252	IV	T2	N0	M1	8140/3: Adenocarcinoma, NOS	No surgery	0	98	Alive or dead due to cancer	Dead
4043184	58	Male	White	52	Poorly differentiated; Grade III	37	14	Yes	Beam radiation	Single (never married)	250	IIB	T3	N1	M0	8140/3: Adenocarcinoma, NOS	0.2-0.4	9	2	Alive or dead due to cancer	Dead
4043502	58	Male	White	30	Unknown	0	8	Yes	None/Unknown	Divorced	250	IV	TX	N0	M1	8140/3: Adenocarcinoma, NOS	No surgery	0	98	Alive or dead due to cancer	Dead
4043762	68	Female	Asian or Pacific Islander	26	Unknown	0	5	Yes	None/Unknown	Married (including common law)	252	IV	T4	NX	M1	8140/3: Adenocarcinoma, NOS	No surgery	0	98	Alive or dead due to cancer	Dead
4043831	76	Female	Asian or Pacific Islander	51	Poorly differentiated; Grade III	0	20	Yes	Beam radiation	Married (including common law)	251	III	T4	N0	M0	8140/3: Adenocarcinoma, NOS	No surgery	0	98	Alive or dead due to cancer	Dead
4044035	57	Male	White	15	Unknown	0	3	Yes	None/Unknown	Married (including common law)	252	IV	T3	NX	M1	8140/3: Adenocarcinoma, NOS	No surgery	0	98	Alive or dead due to cancer	Dead
4044763	72	Female	White	46	Unknown	0	2	Yes	Beam radiation	Married (including common law)	250	IV	T3	N1	M1	8140/3: Adenocarcinoma, NOS	No surgery	0	98	Alive or dead due to cancer	Dead
4044849	93	Female	White	42	Unknown	0	2	No/Unknown	None/Unknown	Widowed	251	IB	T2	N0	M0	8140/3: Adenocarcinoma, NOS	No surgery	0	98	Alive or dead due to cancer	Dead
4044936	57	Male	White	53	Unknown	0	1	No/Unknown	None/Unknown	Single (never married)	251	IV	T4	N0	M1	8140/3: Adenocarcinoma, NOS	No surgery	0	98	Alive or dead due to cancer	Dead
4045037	81	Male	Asian or Pacific Islander	47	Unknown	0	4	Yes	None/Unknown	Widowed	251	IV	T2	N0	M1	8140/3: Adenocarcinoma, NOS	No surgery	0	98	Alive or dead due to cancer	Dead
4045322	78	Female	Asian or Pacific Islander	35	Unknown	0	10	No/Unknown	None/Unknown	Single (never married)	258	IIA	T3	N0	M0	8140/3: Adenocarcinoma, NOS	No surgery	0	98	Alive or dead due to cancer	Dead
4045337	83	Female	White	31	Unknown	0	3	Yes	None/Unknown	Married (including common law)	259	IV	TX	N0	M1	8140/3: Adenocarcinoma, NOS	No surgery	0	98	Alive or dead due to cancer	Dead
4045443	65	Male	White	56	Unknown	0	3	Yes	None/Unknown	Married (including common law)	258	IV	T4	N0	M1	8140/3: Adenocarcinoma, NOS	No surgery	0	98	Alive or dead due to cancer	Dead
4045473	73	Male	White	999	Unknown	0	7	Yes	None/Unknown	Married (including common law)	250	IV	TX	N1	M1	8140/3: Adenocarcinoma, NOS	No surgery	0	98	Alive or dead due to cancer	Dead
4045562	66	Male	White	20	Poorly differentiated; Grade III	37	16	Yes	Beam radiation	Married (including common law)	250	IIB	T3	N1	M0	8140/3: Adenocarcinoma, NOS	0.2-0.4	3	1	Alive or dead due to cancer	Dead
4045854	75	Female	Asian or Pacific Islander	29	Moderately differentiated; Grade II	0	2	Yes	None/Unknown	Divorced	250	IV	T2	N1	M1	8140/3: Adenocarcinoma, NOS	No surgery	0	98	Alive or dead due to cancer	Dead
4045927	67	Female	White	39	Unknown	0	12	Yes	None/Unknown	Married (including common law)	252	IV	T3	NX	M1	8140/3: Adenocarcinoma, NOS	No surgery	0	98	Alive or dead due to cancer	Dead
4045969	64	Male	White	40	Moderately differentiated; Grade II	37	14	Yes	Beam radiation	Divorced	259	IIB	T3	N1	M0	8140/3: Adenocarcinoma, NOS	>0.4	12	6	Alive or dead due to cancer	Dead
4046138	83	Female	White	37	Unknown	0	2	No/Unknown	None/Unknown	Widowed	251	IV	T2	N0	M1	8140/3: Adenocarcinoma, NOS	No surgery	0	98	Dead (attributable to causes other than this cancer dx)	Dead
4046171	65	Female	White	40	Well differentiated; Grade I	0	11	Yes	None/Unknown	Married (including common law)	250	IV	T2	N0	M1	8140/3: Adenocarcinoma, NOS	No surgery	0	98	Alive or dead due to cancer	Dead
4046368	38	Female	Black	32	Unknown	0	8	Yes	Beam radiation	Single (never married)	251	IB	T2	N0	M0	8140/3: Adenocarcinoma, NOS	No surgery	0	98	Alive or dead due to cancer	Dead
4046804	45	Male	White	999	Unknown	0	6	Yes	None/Unknown	Married (including common law)	252	IV	TX	N0	M1	8140/3: Adenocarcinoma, NOS	No surgery	0	98	Dead (attributable to causes other than this cancer dx)	Dead
4047000	71	Female	White	100	Poorly differentiated; Grade III	0	6	Yes	None/Unknown	Single (never married)	259	III	T4	N0	M0	8140/3: Adenocarcinoma, NOS	No surgery	0	98	Alive or dead due to cancer	Dead
4047175	69	Female	White	40	Unknown	0	12	Yes	None/Unknown	Married (including common law)	259	III	T4	N1	M0	8140/3: Adenocarcinoma, NOS	No surgery	0	98	Alive or dead due to cancer	Dead
4047414	85	Female	White	999	Unknown	0	1	No/Unknown	None/Unknown	Widowed	259	UNK Stage	TX	N0	MX	8140/3: Adenocarcinoma, NOS	No surgery	0	98	Alive or dead due to cancer	Dead
4047554	67	Male	Asian or Pacific Islander	101	Poorly differentiated; Grade III	0	1	Yes	None/Unknown	Married (including common law)	252	IV	T3	NX	M1	8140/3: Adenocarcinoma, NOS	No surgery	0	98	Alive or dead due to cancer	Dead
4047830	83	Male	White	30	Moderately differentiated; Grade II	37	50	Yes	None/Unknown	Widowed	250	IIB	T2	N1	M0	8500/3: Infiltrating duct carcinoma, NOS	0.2-0.4	10	3	Alive or dead due to cancer	Dead
4048066	73	Female	Black	999	Unknown	0	1	Yes	None/Unknown	Single (never married)	259	IV	TX	N0	M1	8140/3: Adenocarcinoma, NOS	No surgery	0	98	Alive or dead due to cancer	Dead
4048109	64	Female	White	993	Well differentiated; Grade I	60	35	Yes	Beam radiation	Widowed	250	IIB	T3	N1	M0	8140/3: Adenocarcinoma, NOS	<=0.2	31	2	Alive or dead due to cancer	Dead
4048137	69	Female	Asian or Pacific Islander	31	Unknown	0	19	Yes	None/Unknown	Widowed	251	IV	T4	N0	M1	8140/3: Adenocarcinoma, NOS	No surgery	0	98	Dead (missing/unknown COD)	Dead
4048247	58	Male	White	85	Poorly differentiated; Grade III	37	1	No/Unknown	None/Unknown	Married (including common law)	251	IIB	T3	N1	M0	8500/3: Infiltrating duct carcinoma, NOS	0.2-0.4	18	7	Alive or dead due to cancer	Dead
4048249	91	Female	White	70	Poorly differentiated; Grade III	0	3	Yes	None/Unknown	Widowed	253	IV	T3	N1	M1	8140/3: Adenocarcinoma, NOS	No surgery	0	98	Alive or dead due to cancer	Dead
4048709	71	Male	Asian or Pacific Islander	38	Unknown	0	9	Yes	None/Unknown	Married (including common law)	257	IV	T4	N1	M1	8140/3: Adenocarcinoma, NOS	No surgery	0	98	Alive or dead due to cancer	Dead
4048839	55	Female	Black	56	Unknown	0	5	No/Unknown	None/Unknown	Single (never married)	257	IV	T4	N1	M1	8140/3: Adenocarcinoma, NOS	No surgery	0	98	Alive or dead due to cancer	Dead
4048941	74	Female	Asian or Pacific Islander	48	Well differentiated; Grade I	0	4	No/Unknown	None/Unknown	Widowed	250	IIA	T3	N0	M0	8140/3: Adenocarcinoma, NOS	No surgery	0	98	Dead (missing/unknown COD)	Dead
4048943	73	Male	White	81	Poorly differentiated; Grade III	0	22	Yes	None/Unknown	Married (including common law)	258	IV	T4	N1	M1	8140/3: Adenocarcinoma, NOS	No surgery	0	98	Alive or dead due to cancer	Dead
4049023	87	Male	White	34	Unknown	0	13	Yes	Beam radiation	Widowed	251	III	T4	N1	M0	8140/3: Adenocarcinoma, NOS	No surgery	0	98	Alive or dead due to cancer	Dead
4049536	50	Female	Asian or Pacific Islander	131	Poorly differentiated; Grade III	0	7	Yes	None/Unknown	Married (including common law)	258	IV	T2	N1	M1	8140/3: Adenocarcinoma, NOS	>0.4	1	1	Alive or dead due to cancer	Dead
4049538	53	Male	White	45	Unknown	0	17	Yes	Beam radiation	Married (including common law)	250	IIA	T3	N0	M0	8140/3: Adenocarcinoma, NOS	No surgery	0	98	Alive or dead due to cancer	Dead
4049564	47	Female	White	63	Unknown	0	11	Yes	None/Unknown	Married (including common law)	252	IV	T3	N0	M1	8500/3: Infiltrating duct carcinoma, NOS	No surgery	0	98	Alive or dead due to cancer	Dead
4049584	52	Male	Asian or Pacific Islander	30	Unknown	0	27	Yes	None/Unknown	Married (including common law)	250	IV	T2	N0	M1	8140/3: Adenocarcinoma, NOS	No surgery	0	98	Alive or dead due to cancer	Dead
4049913	79	Male	White	40	Poorly differentiated; Grade III	36	12	Yes	None/Unknown	Married (including common law)	259	IIB	T3	N1	M0	8140/3: Adenocarcinoma, NOS	>0.4	12	8	Alive or dead due to cancer	Dead
4049939	63	Male	White	30	Unknown	0	2	Yes	None/Unknown	Married (including common law)	250	IV	T3	N1	M1	8140/3: Adenocarcinoma, NOS	No surgery	0	98	Dead (attributable to causes other than this cancer dx)	Dead
4049944	73	Female	White	34	Poorly differentiated; Grade III	0	1	No/Unknown	None/Unknown	Married (including common law)	251	IV	T3	N0	M1	8140/3: Adenocarcinoma, NOS	No surgery	0	98	Alive or dead due to cancer	Dead
4049946	57	Female	White	94	Poorly differentiated; Grade III	0	20	Yes	None/Unknown	Married (including common law)	258	III	T4	N1	M0	8140/3: Adenocarcinoma, NOS	No surgery	0	98	Alive or dead due to cancer	Dead
4050157	77	Male	White	50	Unknown	0	1	No/Unknown	None/Unknown	Married (including common law)	251	IV	T4	NX	M1	8140/3: Adenocarcinoma, NOS	No surgery	0	98	Alive or dead due to cancer	Dead
4050184	80	Male	Asian or Pacific Islander	28	Unknown	0	9	Yes	None/Unknown	Married (including common law)	250	IV	T4	N1	M1	8140/3: Adenocarcinoma, NOS	No surgery	0	98	Alive or dead due to cancer	Dead
4050193	66	Male	White	999	Unknown	0	2	No/Unknown	None/Unknown	Widowed	259	IV	TX	NX	M1	8140/3: Adenocarcinoma, NOS	No surgery	0	98	Alive or dead due to cancer	Dead
4050620	78	Male	Asian or Pacific Islander	25	Moderately differentiated; Grade II	60	29	Yes	None/Unknown	Married (including common law)	250	IIA	T3	N0	M0	8140/3: Adenocarcinoma, NOS	0	4	0	Alive or dead due to cancer	Dead
4050694	65	Male	Asian or Pacific Islander	25	Unknown	0	10	Yes	None/Unknown	Married (including common law)	258	III	T4	N0	M0	8140/3: Adenocarcinoma, NOS	No surgery	0	98	Alive or dead due to cancer	Dead
4050717	69	Male	White	20	Poorly differentiated; Grade III	37	64	Yes	None/Unknown	Divorced	250	IA	T1	N0	M0	8500/3: Infiltrating duct carcinoma, NOS	0	29	0	Alive or dead due to cancer	Alive
4050886	81	Male	White	40	Unknown	0	4	Yes	None/Unknown	Single (never married)	252	IV	T2	N0	M1	8140/3: Adenocarcinoma, NOS	No surgery	0	98	Alive or dead due to cancer	Dead
4051283	63	Female	Asian or Pacific Islander	31	Moderately differentiated; Grade II	40	61	Yes	Beam radiation	Married (including common law)	250	IIA	T3	N0	M0	8140/3: Adenocarcinoma, NOS	0	5	0	Alive or dead due to cancer	Alive
4051284	73	Male	White	40	Unknown	0	11	Yes	None/Unknown	Married (including common law)	250	IIA	T3	N0	M0	8140/3: Adenocarcinoma, NOS	No surgery	0	98	Alive or dead due to cancer	Dead
4051294	57	Male	White	30	Unknown	0	4	No/Unknown	None/Unknown	Married (including common law)	250	III	T4	N0	M0	8140/3: Adenocarcinoma, NOS	No surgery	0	98	Alive or dead due to cancer	Dead
4051547	78	Female	Black	999	Unknown	0	3	Yes	Beam radiation	Widowed	259	IV	TX	N0	M1	8140/3: Adenocarcinoma, NOS	No surgery	0	98	Alive or dead due to cancer	Dead
4051698	54	Male	White	62	Well differentiated; Grade I	0	45	Yes	Beam radiation	Married (including common law)	258	III	T4	N0	M0	8140/3: Adenocarcinoma, NOS	No surgery	0	98	Alive or dead due to cancer	Dead
4051729	56	Male	White	55	Poorly differentiated; Grade III	37	60	Yes	None/Unknown	Married (including common law)	250	IIB	T3	N1	M0	8500/3: Infiltrating duct carcinoma, NOS	<=0.2	24	4	Alive or dead due to cancer	Alive
4051734	73	Male	White	47	Unknown	0	17	Yes	None/Unknown	Married (including common law)	250	IIB	T3	N1	M0	8140/3: Adenocarcinoma, NOS	No surgery	0	98	Alive or dead due to cancer	Dead
4051853	81	Male	White	999	Well differentiated; Grade I	0	9	No/Unknown	None/Unknown	Single (never married)	250	UNK Stage	TX	N0	M0	8140/3: Adenocarcinoma, NOS	No surgery	0	98	Alive or dead due to cancer	Dead
4052010	67	Female	Asian or Pacific Islander	23	Unknown	0	1	No/Unknown	None/Unknown	Married (including common law)	250	IV	T2	N1	M1	8140/3: Adenocarcinoma, NOS	No surgery	0	98	Alive or dead due to cancer	Dead
4052024	60	Male	Asian or Pacific Islander	82	Poorly differentiated; Grade III	0	6	Yes	None/Unknown	Married (including common law)	258	IV	T4	N0	M1	8140/3: Adenocarcinoma, NOS	No surgery	0	98	Alive or dead due to cancer	Dead
4052262	68	Female	White	64	Unknown	0	35	Yes	None/Unknown	Divorced	251	IV	T3	N0	M1	8140/3: Adenocarcinoma, NOS	No surgery	0	98	Alive or dead due to cancer	Dead
4052625	84	Female	Black	89	Unknown	0	1	Yes	None/Unknown	Single (never married)	250	IV	T3	N1	M1	8140/3: Adenocarcinoma, NOS	No surgery	0	98	Alive or dead due to cancer	Dead
4052716	66	Female	White	39	Poorly differentiated; Grade III	0	39	Yes	None/Unknown	Married (including common law)	250	IV	T3	N0	M1	8140/3: Adenocarcinoma, NOS	No surgery	0	98	Dead (missing/unknown COD)	Dead
4052816	62	Female	White	995	Well differentiated; Grade I	0	5	Yes	Beam radiation	Separated	250	IIB	T3	N1	M0	8140/3: Adenocarcinoma, NOS	No surgery	0	98	Alive or dead due to cancer	Dead
4052840	63	Male	White	14	Unknown	0	3	No/Unknown	None/Unknown	Married (including common law)	259	III	T4	N1	M0	8140/3: Adenocarcinoma, NOS	>0.4	2	2	Alive or dead due to cancer	Dead
4052970	59	Female	Asian or Pacific Islander	30	Unknown	0	7	Yes	None/Unknown	Married (including common law)	250	IV	TX	N0	M1	8140/3: Adenocarcinoma, NOS	No surgery	0	98	Alive or dead due to cancer	Dead
4053182	77	Female	White	61	Unknown	0	4	No/Unknown	None/Unknown	Divorced	252	IV	TX	N1	M1	8140/3: Adenocarcinoma, NOS	No surgery	0	98	Alive or dead due to cancer	Dead
4053183	55	Female	White	999	Unknown	0	2	Yes	None/Unknown	Married (including common law)	259	IV	TX	NX	M1	8140/3: Adenocarcinoma, NOS	No surgery	0	98	Alive or dead due to cancer	Dead
4053185	60	Male	Black	999	Unknown	0	46	Yes	None/Unknown	Married (including common law)	250	UNK Stage	TX	NX	MX	8140/3: Adenocarcinoma, NOS	No surgery	0	98	Alive or dead due to cancer	Dead
4053414	77	Male	Asian or Pacific Islander	25	Moderately differentiated; Grade II	0	7	No/Unknown	None/Unknown	Married (including common law)	257	III	T4	N0	M0	8140/3: Adenocarcinoma, NOS	No surgery	0	98	Alive or dead due to cancer	Dead
4053448	89	Female	White	40	Unknown	0	6	Yes	None/Unknown	Widowed	252	IV	T2	N0	M1	8140/3: Adenocarcinoma, NOS	No surgery	0	98	Alive or dead due to cancer	Dead
4053492	54	Male	White	37	Unknown	0	26	No/Unknown	None/Unknown	Married (including common law)	252	IV	TX	NX	M1	8140/3: Adenocarcinoma, NOS	No surgery	0	98	Alive or dead due to cancer	Dead
4053579	63	Female	Asian or Pacific Islander	41	Unknown	0	1	No/Unknown	None/Unknown	Married (including common law)	251	IV	T3	NX	M1	8140/3: Adenocarcinoma, NOS	No surgery	0	98	Alive or dead due to cancer	Dead
4053763	75	Female	White	21	Poorly differentiated; Grade III	35	52	No/Unknown	None/Unknown	Married (including common law)	250	IIB	T3	N1	M0	8140/3: Adenocarcinoma, NOS	<=0.2	15	1	Alive or dead due to cancer	Dead
4053865	83	Male	White	46	Unknown	0	8	No/Unknown	Beam radiation	Married (including common law)	250	IIB	T3	N1	M0	8140/3: Adenocarcinoma, NOS	No surgery	0	98	Alive or dead due to cancer	Dead
4053980	77	Female	White	20	Unknown	0	2	Yes	None/Unknown	Married (including common law)	258	IV	T3	N0	M1	8140/3: Adenocarcinoma, NOS	No surgery	0	98	Alive or dead due to cancer	Dead
4054092	75	Male	White	999	Unknown	0	2	Yes	None/Unknown	Married (including common law)	252	IV	T4	NX	M1	8140/3: Adenocarcinoma, NOS	No surgery	0	98	Alive or dead due to cancer	Dead
4054282	62	Male	White	49	Unknown	0	6	Yes	None/Unknown	Married (including common law)	251	IV	T4	N1	M1	8140/3: Adenocarcinoma, NOS	No surgery	0	98	Alive or dead due to cancer	Dead
4054309	53	Female	White	43	Unknown	0	6	No/Unknown	None/Unknown	Married (including common law)	250	IIA	T3	N0	M0	8140/3: Adenocarcinoma, NOS	No surgery	0	98	Alive or dead due to cancer	Dead
4054326	71	Male	Asian or Pacific Islander	49	Unknown	0	9	Yes	None/Unknown	Widowed	251	IIB	T3	N1	M0	8500/3: Infiltrating duct carcinoma, NOS	No surgery	0	98	Alive or dead due to cancer	Dead
4054363	62	Male	White	30	Unknown	0	5	Yes	None/Unknown	Single (never married)	259	III	T4	N0	M0	8140/3: Adenocarcinoma, NOS	No surgery	0	98	Alive or dead due to cancer	Dead
4054575	69	Male	White	21	Moderately differentiated; Grade II	37	6	Yes	None/Unknown	Married (including common law)	250	IIB	T3	N1	M0	8500/3: Infiltrating duct carcinoma, NOS	>0.4	9	5	Alive or dead due to cancer	Dead
4054691	76	Female	Asian or Pacific Islander	23	Unknown	0	1	Yes	None/Unknown	Married (including common law)	250	IIA	T3	N0	M0	8140/3: Adenocarcinoma, NOS	No surgery	0	98	Dead (attributable to causes other than this cancer dx)	Dead
4054789	80	Male	Asian or Pacific Islander	42	Unknown	0	3	No/Unknown	None/Unknown	Widowed	251	IV	T3	N0	M1	8140/3: Adenocarcinoma, NOS	No surgery	0	98	Alive or dead due to cancer	Dead
4054915	63	Female	White	40	Moderately differentiated; Grade II	30	23	Yes	None/Unknown	Married (including common law)	252	IIB	T2	N1	M0	8140/3: Adenocarcinoma, NOS	0.2-0.4	14	4	Alive or dead due to cancer	Dead
4055146	54	Male	White	57	Unknown	0	1	No/Unknown	None/Unknown	Divorced	250	IV	T3	N1	M1	8140/3: Adenocarcinoma, NOS	No surgery	0	98	Alive or dead due to cancer	Dead
4055365	68	Female	White	15	Moderately differentiated; Grade II	60	62	No/Unknown	None/Unknown	Married (including common law)	250	IA	T1	N0	M0	8140/3: Adenocarcinoma, NOS	0	12	0	Alive or dead due to cancer	Alive
4055818	71	Male	Black	43	Unknown	0	1	No/Unknown	None/Unknown	Married (including common law)	250	IV	TX	N0	M1	8140/3: Adenocarcinoma, NOS	No surgery	0	98	Alive or dead due to cancer	Dead
4055973	75	Male	White	999	Moderately differentiated; Grade II	0	2	Yes	Beam radiation	Married (including common law)	250	IV	TX	NX	M1	8140/3: Adenocarcinoma, NOS	No surgery	0	98	Alive or dead due to cancer	Dead
4056048	57	Male	Black	17	Unknown	0	20	Yes	None/Unknown	Single (never married)	250	III	T4	N0	M0	8500/3: Infiltrating duct carcinoma, NOS	0	1	0	Alive or dead due to cancer	Dead
4056090	75	Female	Asian or Pacific Islander	27	Unknown	0	19	Yes	None/Unknown	Divorced	250	IV	T3	N0	M1	8140/3: Adenocarcinoma, NOS	No surgery	0	98	Alive or dead due to cancer	Dead
4056130	56	Female	Black	21	Unknown	0	1	No/Unknown	None/Unknown	Divorced	250	IB	T2	N0	M0	8140/3: Adenocarcinoma, NOS	No surgery	0	98	Alive or dead due to cancer	Dead
4056366	80	Male	Asian or Pacific Islander	40	Poorly differentiated; Grade III	0	1	Yes	None/Unknown	Married (including common law)	252	IV	T4	N1	M1	8140/3: Adenocarcinoma, NOS	No surgery	0	98	Alive or dead due to cancer	Dead
4056384	60	Female	Black	30	Moderately differentiated; Grade II	0	10	Yes	Beam radiation	Divorced	250	IIA	T3	N0	M0	8140/3: Adenocarcinoma, NOS	No surgery	0	98	Alive or dead due to cancer	Dead
4056402	64	Female	White	30	Moderately differentiated; Grade II	70	18	Yes	None/Unknown	Married (including common law)	250	IIB	T3	N1	M0	8500/3: Infiltrating duct carcinoma, NOS	>0.4	5	3	Alive or dead due to cancer	Dead
4056957	64	Female	Asian or Pacific Islander	35	Poorly differentiated; Grade III	0	4	Yes	None/Unknown	Married (including common law)	251	IV	T2	N0	M1	8140/3: Adenocarcinoma, NOS	No surgery	0	98	Alive or dead due to cancer	Dead
4057311	81	Female	White	43	Unknown	0	2	No/Unknown	None/Unknown	Married (including common law)	259	IV	T2	N1	M1	8140/3: Adenocarcinoma, NOS	No surgery	0	98	Alive or dead due to cancer	Dead
4057445	62	Female	Black	38	Moderately differentiated; Grade II	0	1	No/Unknown	None/Unknown	Single (never married)	252	IV	T2	N0	M1	8140/3: Adenocarcinoma, NOS	No surgery	0	98	Alive or dead due to cancer	Dead
4057526	46	Female	White	42	Moderately differentiated; Grade II	0	8	Yes	None/Unknown	Widowed	258	IV	T4	N1	M1	8140/3: Adenocarcinoma, NOS	No surgery	0	98	Alive or dead due to cancer	Dead
4057530	72	Female	White	25	Well differentiated; Grade I	60	7	No/Unknown	None/Unknown	Divorced	250	IIA	T3	N0	M0	8140/3: Adenocarcinoma, NOS	No surgery	0	98	Alive or dead due to cancer	Dead
4057589	75	Female	White	35	Unknown	0	20	Yes	None/Unknown	Married (including common law)	251	III	T4	N0	M0	8140/3: Adenocarcinoma, NOS	No surgery	0	98	Alive or dead due to cancer	Dead
4057837	63	Male	Black	50	Moderately differentiated; Grade II	0	24	Yes	None/Unknown	Single (never married)	250	IIA	T3	N0	M0	8500/3: Infiltrating duct carcinoma, NOS	No surgery	0	98	Alive or dead due to cancer	Dead
4058318	68	Male	Black	40	Unknown	0	10	Yes	None/Unknown	Married (including common law)	251	III	T4	N0	M0	8140/3: Adenocarcinoma, NOS	No surgery	0	98	Alive or dead due to cancer	Dead
4058588	52	Male	White	20	Moderately differentiated; Grade II	37	60	Yes	Beam radiation	Married (including common law)	250	IA	T1	N0	M0	8500/3: Infiltrating duct carcinoma, NOS	0	6	0	Alive or dead due to cancer	Alive
4058598	60	Male	White	42	Unknown	0	2	No/Unknown	None/Unknown	Married (including common law)	250	IV	T3	N1	M1	8140/3: Adenocarcinoma, NOS	No surgery	0	98	Alive or dead due to cancer	Dead
4058651	76	Male	White	98	Unknown	0	1	No/Unknown	None/Unknown	Single (never married)	259	IV	T4	N1	M1	8140/3: Adenocarcinoma, NOS	No surgery	0	98	Alive or dead due to cancer	Dead
4058816	75	Female	Asian or Pacific Islander	35	Poorly differentiated; Grade III	0	12	Yes	Beam radiation	Widowed	251	III	T4	N0	M0	8140/3: Adenocarcinoma, NOS	No surgery	0	98	Alive or dead due to cancer	Dead
4059246	89	Female	White	22	Unknown	0	9	No/Unknown	None/Unknown	Single (never married)	258	IV	T2	N0	M1	8140/3: Adenocarcinoma, NOS	No surgery	0	98	N/A not first tumor	Dead
4059756	45	Male	White	46	Unknown	0	38	Yes	None/Unknown	Married (including common law)	258	IV	T3	N1	M1	8140/3: Adenocarcinoma, NOS	No surgery	0	98	Dead (missing/unknown COD)	Dead
4059836	78	Female	White	41	Unknown	0	6	No/Unknown	None/Unknown	Widowed	251	IV	T4	N0	M1	8140/3: Adenocarcinoma, NOS	No surgery	0	98	Alive or dead due to cancer	Dead
4060025	48	Female	White	34	Unknown	0	3	Yes	None/Unknown	Married (including common law)	250	IV	TX	N1	M1	8140/3: Adenocarcinoma, NOS	No surgery	0	98	Alive or dead due to cancer	Dead
4060497	63	Female	White	36	Unknown	0	4	Yes	None/Unknown	Married (including common law)	251	IV	TX	N0	M1	8140/3: Adenocarcinoma, NOS	No surgery	0	98	Alive or dead due to cancer	Dead
4060648	84	Female	White	36	Unknown	0	10	Yes	None/Unknown	Single (never married)	250	IIB	T3	N1	M0	8140/3: Adenocarcinoma, NOS	No surgery	0	98	Alive or dead due to cancer	Dead
4060818	73	Female	Asian or Pacific Islander	59	Unknown	0	14	Yes	None/Unknown	Married (including common law)	250	IV	T4	N1	M1	8140/3: Adenocarcinoma, NOS	No surgery	0	98	Alive or dead due to cancer	Dead
4060888	78	Male	Asian or Pacific Islander	41	Unknown	0	1	No/Unknown	None/Unknown	Divorced	258	IV	T3	N0	M1	8140/3: Adenocarcinoma, NOS	No surgery	0	98	Alive or dead due to cancer	Dead
4061336	84	Female	White	22	Unknown	0	1	No/Unknown	None/Unknown	Married (including common law)	250	IV	T2	N0	M1	8140/3: Adenocarcinoma, NOS	No surgery	0	98	Dead (attributable to causes other than this cancer dx)	Dead
4061594	60	Male	White	60	Unknown	0	13	Yes	None/Unknown	Married (including common law)	251	IV	T4	N1	M1	8140/3: Adenocarcinoma, NOS	No surgery	0	98	Alive or dead due to cancer	Dead
4061603	72	Male	White	21	Moderately differentiated; Grade II	70	8	Yes	None/Unknown	Married (including common law)	250	IIB	T3	N1	M0	8140/3: Adenocarcinoma, NOS	No surgery	0	98	Alive or dead due to cancer	Dead
4062149	53	Male	White	55	Poorly differentiated; Grade III	30	51	Yes	None/Unknown	Married (including common law)	252	IV	T3	N0	M1	8500/3: Infiltrating duct carcinoma, NOS	0	5	0	Alive or dead due to cancer	Dead
4062199	63	Female	White	999	Unknown	0	2	No/Unknown	None/Unknown	Married (including common law)	250	IV	T4	NX	M1	8140/3: Adenocarcinoma, NOS	No surgery	0	98	Alive or dead due to cancer	Dead
4062416	71	Male	White	50	Unknown	0	6	Yes	None/Unknown	Married (including common law)	258	IV	T2	N0	M1	8140/3: Adenocarcinoma, NOS	No surgery	0	98	Alive or dead due to cancer	Dead
4062524	54	Female	White	50	Unknown	0	14	No/Unknown	None/Unknown	Married (including common law)	258	IV	T4	N0	M1	8140/3: Adenocarcinoma, NOS	No surgery	0	98	Alive or dead due to cancer	Dead
4062672	62	Female	Asian or Pacific Islander	30	Poorly differentiated; Grade III	37	24	Yes	None/Unknown	Married (including common law)	250	IIB	T2	N1	M0	8140/3: Adenocarcinoma, NOS	<=0.2	23	4	Alive or dead due to cancer	Dead
4062935	66	Female	White	54	Moderately differentiated; Grade II	0	27	Yes	Beam radiation	Married (including common law)	251	III	T4	N1	M0	8140/3: Adenocarcinoma, NOS	No surgery	0	98	Alive or dead due to cancer	Dead
4063177	79	Female	White	39	Unknown	0	38	Yes	None/Unknown	Widowed	250	IIA	T3	N0	M0	8140/3: Adenocarcinoma, NOS	No surgery	0	98	Alive or dead due to cancer	Dead
4063181	69	Female	White	22	Moderately differentiated; Grade II	30	16	No/Unknown	None/Unknown	Widowed	250	IIA	T3	N0	M0	8500/3: Infiltrating duct carcinoma, NOS	0	10	0	Alive or dead due to cancer	Dead
4063209	89	Male	White	91	Moderately differentiated; Grade II	0	1	No/Unknown	None/Unknown	Married (including common law)	258	IINOS	T3	NX	M0	8140/3: Adenocarcinoma, NOS	No surgery	0	98	Alive or dead due to cancer	Dead
4063210	52	Male	White	44	Poorly differentiated; Grade III	0	1	No/Unknown	None/Unknown	Single (never married)	250	IV	T3	N1	M1	8140/3: Adenocarcinoma, NOS	No surgery	0	98	Alive or dead due to cancer	Dead
4063214	53	Female	White	65	Poorly differentiated; Grade III	0	5	Yes	Beam radiation	Divorced	251	III	T4	N1	M0	8140/3: Adenocarcinoma, NOS	No surgery	0	98	Alive or dead due to cancer	Dead
4063220	59	Female	Black	18	Moderately differentiated; Grade II	37	58	Yes	None/Unknown	Divorced	250	IIB	T3	N1	M0	8500/3: Infiltrating duct carcinoma, NOS	<=0.2	9	1	Alive or dead due to cancer	Alive
4063226	71	Female	Black	13	Unknown	0	20	Yes	Beam radiation	Married (including common law)	250	IA	T1	N0	M0	8140/3: Adenocarcinoma, NOS	No surgery	0	98	Alive or dead due to cancer	Dead
4063248	72	Male	White	23	Poorly differentiated; Grade III	30	40	Yes	None/Unknown	Married (including common law)	251	IIB	T2	N1	M0	8500/3: Infiltrating duct carcinoma, NOS	<=0.2	19	1	Alive or dead due to cancer	Dead
4063444	55	Male	White	46	Unknown	0	27	Yes	None/Unknown	Married (including common law)	250	IV	T3	N0	M1	8140/3: Adenocarcinoma, NOS	No surgery	0	98	Dead (attributable to causes other than this cancer dx)	Dead
4063508	68	Male	White	35	Moderately differentiated; Grade II	30	6	No/Unknown	None/Unknown	Divorced	252	IIA	T3	N0	M0	8140/3: Adenocarcinoma, NOS	0	9	0	Alive or dead due to cancer	Dead
4063761	77	Female	White	999	Moderately differentiated; Grade II	0	2	No/Unknown	None/Unknown	Widowed	250	III	T4	N0	M0	8140/3: Adenocarcinoma, NOS	No surgery	0	98	Alive or dead due to cancer	Dead
4063876	52	Male	White	32	Unknown	0	6	Yes	Beam radiation	Single (never married)	251	IIA	T3	N0	M0	8140/3: Adenocarcinoma, NOS	No surgery	0	98	Alive or dead due to cancer	Dead
4063916	78	Female	White	25	Unknown	0	12	No/Unknown	None/Unknown	Widowed	250	UNK Stage	TX	NX	M0	8140/3: Adenocarcinoma, NOS	No surgery	0	98	Dead (attributable to causes other than this cancer dx)	Dead
4064310	63	Female	White	22	Poorly differentiated; Grade III	37	13	Yes	None/Unknown	Married (including common law)	250	IIA	T3	N0	M0	8140/3: Adenocarcinoma, NOS	0	29	0	Alive or dead due to cancer	Dead
4064541	84	Male	Asian or Pacific Islander	30	Unknown	0	1	No/Unknown	None/Unknown	Widowed	252	IV	T2	NX	M1	8140/3: Adenocarcinoma, NOS	No surgery	0	98	Alive or dead due to cancer	Dead
4064809	53	Male	Asian or Pacific Islander	75	Poorly differentiated; Grade III	60	10	Yes	None/Unknown	Married (including common law)	258	IIB	T3	N1	M0	8140/3: Adenocarcinoma, NOS	0.2-0.4	16	4	Alive or dead due to cancer	Dead
4064951	82	Female	White	78	Moderately differentiated; Grade II	35	6	No/Unknown	None/Unknown	Divorced	252	IV	T3	N0	M1	8500/3: Infiltrating duct carcinoma, NOS	0	4	0	Alive or dead due to cancer	Dead
4064960	70	Male	Black	58	Moderately differentiated; Grade II	37	31	No/Unknown	None/Unknown	Divorced	252	IIB	T3	N1	M0	8500/3: Infiltrating duct carcinoma, NOS	<=0.2	33	6	Dead (missing/unknown COD)	Dead
4065291	61	Male	White	40	Moderately differentiated; Grade II	60	58	Yes	None/Unknown	Married (including common law)	250	IIB	T3	N1	M0	8500/3: Infiltrating duct carcinoma, NOS	<=0.2	18	1	Alive or dead due to cancer	Alive
4065320	74	Female	Asian or Pacific Islander	45	Unknown	0	11	Yes	None/Unknown	Married (including common law)	253	III	T4	N1	M0	8140/3: Adenocarcinoma, NOS	No surgery	0	98	Alive or dead due to cancer	Dead
4065674	79	Male	White	999	Unknown	0	15	Yes	None/Unknown	Married (including common law)	250	IV	TX	NX	M1	8140/3: Adenocarcinoma, NOS	No surgery	0	98	Alive or dead due to cancer	Dead
4065681	56	Male	White	15	Poorly differentiated; Grade III	30	59	Yes	None/Unknown	Married (including common law)	251	IIB	T3	N1	M0	8140/3: Adenocarcinoma, NOS	0	14	0	Alive or dead due to cancer	Alive
4065835	81	Female	White	51	Unknown	0	15	No/Unknown	None/Unknown	Widowed	252	IIA	T3	N0	M0	8140/3: Adenocarcinoma, NOS	No surgery	0	98	Alive or dead due to cancer	Dead
4065857	58	Male	White	15	Poorly differentiated; Grade III	60	58	No/Unknown	None/Unknown	Married (including common law)	250	IA	T1	N0	M0	8500/3: Infiltrating duct carcinoma, NOS	0	10	0	Alive or dead due to cancer	Alive
4065894	62	Male	White	46	Unknown	0	2	Yes	None/Unknown	Married (including common law)	251	IV	T3	N1	M1	8140/3: Adenocarcinoma, NOS	No surgery	0	98	Alive or dead due to cancer	Dead
4065950	61	Female	White	41	Moderately differentiated; Grade II	0	4	Yes	None/Unknown	Married (including common law)	250	IV	T2	N0	M1	8140/3: Adenocarcinoma, NOS	No surgery	0	98	Alive or dead due to cancer	Dead
4065999	70	Male	White	26	Unknown	0	16	Yes	None/Unknown	Married (including common law)	250	IV	T3	N1	M1	8140/3: Adenocarcinoma, NOS	No surgery	0	98	Alive or dead due to cancer	Dead
4066160	59	Female	Black	57	Unknown	0	3	No/Unknown	None/Unknown	Single (never married)	252	IV	T2	N0	M1	8140/3: Adenocarcinoma, NOS	No surgery	0	98	Alive or dead due to cancer	Dead
4067083	85	Female	White	40	Unknown	0	5	Yes	None/Unknown	Married (including common law)	250	IIA	T3	N0	M0	8140/3: Adenocarcinoma, NOS	No surgery	0	98	Alive or dead due to cancer	Dead
4067097	92	Female	White	25	Unknown	0	9	Yes	None/Unknown	Widowed	250	IB	T2	N0	M0	8140/3: Adenocarcinoma, NOS	No surgery	0	98	Alive or dead due to cancer	Dead
4067100	61	Male	Black	46	Unknown	0	1	Yes	None/Unknown	Married (including common law)	252	IV	T3	N0	M1	8140/3: Adenocarcinoma, NOS	No surgery	0	98	Alive or dead due to cancer	Dead
4067112	74	Female	Asian or Pacific Islander	35	Moderately differentiated; Grade II	37	12	No/Unknown	None/Unknown	Married (including common law)	250	IB	T2	N0	M0	8140/3: Adenocarcinoma, NOS	0	13	0	Alive or dead due to cancer	Dead
4067168	63	Male	Black	30	Moderately differentiated; Grade II	40	13	Yes	None/Unknown	Single (never married)	251	IIB	T3	N1	M0	8500/3: Infiltrating duct carcinoma, NOS	0.2-0.4	40	16	Alive or dead due to cancer	Dead
4067344	71	Male	White	30	Unknown	0	6	Yes	None/Unknown	Married (including common law)	250	IV	T2	N1	M1	8140/3: Adenocarcinoma, NOS	No surgery	0	98	Alive or dead due to cancer	Dead
4067476	72	Male	White	26	Poorly differentiated; Grade III	37	18	Yes	None/Unknown	Married (including common law)	250	IIB	T3	N1	M0	8500/3: Infiltrating duct carcinoma, NOS	0.2-0.4	32	7	Alive or dead due to cancer	Dead
4067619	69	Female	White	41	Unknown	0	19	Yes	Beam radiation	Married (including common law)	258	IIB	T3	N1	M0	8140/3: Adenocarcinoma, NOS	No surgery	0	98	Alive or dead due to cancer	Dead
4067801	74	Male	White	33	Poorly differentiated; Grade III	0	8	Yes	None/Unknown	Married (including common law)	250	IV	T4	N0	M1	8140/3: Adenocarcinoma, NOS	No surgery	0	98	Alive or dead due to cancer	Dead
4067831	85	Female	White	45	Unknown	0	3	No/Unknown	None/Unknown	Widowed	250	IB	T2	N0	M0	8140/3: Adenocarcinoma, NOS	No surgery	0	98	Alive or dead due to cancer	Dead
4067933	86	Female	White	999	Unknown	0	1	No/Unknown	None/Unknown	Widowed	259	IV	TX	N0	M1	8140/3: Adenocarcinoma, NOS	No surgery	0	98	Alive or dead due to cancer	Dead
4068083	74	Female	Asian or Pacific Islander	1	Unknown	0	10	Yes	Beam radiation	Divorced	250	IIA	T3	N0	M0	8140/3: Adenocarcinoma, NOS	No surgery	0	98	Alive or dead due to cancer	Dead
4068088	82	Female	Asian or Pacific Islander	86	Unknown	0	1	No/Unknown	None/Unknown	Widowed	258	IV	TX	N0	M1	8140/3: Adenocarcinoma, NOS	No surgery	0	98	Alive or dead due to cancer	Dead
4068199	40	Male	White	999	Unknown	0	57	No/Unknown	None/Unknown	Single (never married)	258	IINOS	T3	NX	M0	8140/3: Adenocarcinoma, NOS	No surgery	0	98	Alive or dead due to cancer	Alive
4068736	67	Female	White	31	Moderately differentiated; Grade II	0	5	Yes	None/Unknown	Married (including common law)	250	III	T4	NX	M0	8140/3: Adenocarcinoma, NOS	No surgery	0	98	Alive or dead due to cancer	Dead
4068754	57	Female	White	47	Poorly differentiated; Grade III	40	35	Yes	None/Unknown	Divorced	250	IIB	T2	N1	M0	8140/3: Adenocarcinoma, NOS	<=0.2	22	3	Alive or dead due to cancer	Dead
4068761	68	Female	Asian or Pacific Islander	20	Moderately differentiated; Grade II	37	32	Yes	None/Unknown	Married (including common law)	250	IIA	T3	N0	M0	8140/3: Adenocarcinoma, NOS	0	21	0	Alive or dead due to cancer	Dead
4068777	83	Male	Asian or Pacific Islander	22	Unknown	0	4	No/Unknown	None/Unknown	Married (including common law)	250	IB	T2	N0	M0	8140/3: Adenocarcinoma, NOS	No surgery	0	98	Alive or dead due to cancer	Dead
4068933	64	Female	White	55	Unknown	0	6	Yes	None/Unknown	Single (never married)	250	IV	TX	N0	M1	8140/3: Adenocarcinoma, NOS	No surgery	0	98	Alive or dead due to cancer	Dead
4069254	75	Female	Asian or Pacific Islander	81	Unknown	0	1	No/Unknown	None/Unknown	Widowed	258	IV	T3	NX	M1	8140/3: Adenocarcinoma, NOS	No surgery	0	98	Dead (missing/unknown COD)	Dead
4069571	63	Male	Asian or Pacific Islander	34	Unknown	0	12	Yes	None/Unknown	Married (including common law)	250	III	T4	N0	M0	8140/3: Adenocarcinoma, NOS	No surgery	0	98	Alive or dead due to cancer	Dead
4069981	75	Female	White	33	Poorly differentiated; Grade III	37	46	Yes	Beam radiation	Single (never married)	250	IIB	T3	N1	M0	8140/3: Adenocarcinoma, NOS	0.2-0.4	24	5	Dead (attributable to causes other than this cancer dx)	Dead
4070155	80	Male	White	69	Unknown	0	1	Yes	None/Unknown	Married (including common law)	252	IV	T2	N1	M1	8140/3: Adenocarcinoma, NOS	No surgery	0	98	Alive or dead due to cancer	Dead
4070314	55	Male	Asian or Pacific Islander	25	Moderately differentiated; Grade II	37	51	Yes	Beam radiation	Married (including common law)	250	IIA	T3	N0	M0	8500/3: Infiltrating duct carcinoma, NOS	0	17	0	Alive or dead due to cancer	Dead
4070590	85	Male	White	38	Unknown	0	10	No/Unknown	None/Unknown	Widowed	250	IV	T3	N1	M1	8140/3: Adenocarcinoma, NOS	No surgery	0	98	Alive or dead due to cancer	Dead
4070840	73	Male	White	44	Unknown	0	7	Yes	None/Unknown	Married (including common law)	250	III	T4	N1	M0	8140/3: Adenocarcinoma, NOS	No surgery	0	98	Alive or dead due to cancer	Dead
4071115	70	Female	White	999	Poorly differentiated; Grade III	0	8	No/Unknown	None/Unknown	Divorced	250	IINOS	T3	NX	M0	8140/3: Adenocarcinoma, NOS	No surgery	0	98	Alive or dead due to cancer	Dead
4071905	69	Female	White	45	Unknown	0	3	Yes	None/Unknown	Widowed	250	IV	T3	N0	M1	8140/3: Adenocarcinoma, NOS	No surgery	0	98	Alive or dead due to cancer	Dead
4072169	57	Male	White	50	Moderately differentiated; Grade II	0	51	Yes	None/Unknown	Married (including common law)	250	III	T4	N1	M0	8140/3: Adenocarcinoma, NOS	No surgery	0	98	Alive or dead due to cancer	Alive
4072215	80	Female	White	25	Well differentiated; Grade I	30	59	No/Unknown	None/Unknown	Married (including common law)	250	IIB	T3	N1	M0	8140/3: Adenocarcinoma, NOS	<=0.2	13	2	Alive or dead due to cancer	Alive
4072716	67	Female	White	45	Moderately differentiated; Grade II	37	29	Yes	Beam radiation	Married (including common law)	250	IIB	T3	N1	M0	8500/3: Infiltrating duct carcinoma, NOS	<=0.2	18	2	Alive or dead due to cancer	Dead
4073096	56	Female	White	28	Unknown	0	5	Yes	None/Unknown	Married (including common law)	251	IV	T2	N1	M1	8140/3: Adenocarcinoma, NOS	No surgery	0	98	Alive or dead due to cancer	Dead
4073584	79	Male	White	26	Unknown	0	3	Yes	None/Unknown	Married (including common law)	250	IV	T4	N0	M1	8140/3: Adenocarcinoma, NOS	No surgery	0	98	Alive or dead due to cancer	Dead
4073607	85	Female	White	57	Poorly differentiated; Grade III	0	2	No/Unknown	None/Unknown	Married (including common law)	252	IV	T4	N1	M1	8140/3: Adenocarcinoma, NOS	>0.4	1	1	Alive or dead due to cancer	Dead
4073762	67	Male	Black	40	Poorly differentiated; Grade III	37	28	No/Unknown	None/Unknown	Married (including common law)	250	IIB	T3	N1	M0	8140/3: Adenocarcinoma, NOS	0.2-0.4	16	4	Alive or dead due to cancer	Dead
4074047	86	Female	White	13	Well differentiated; Grade I	37	57	Yes	None/Unknown	Single (never married)	250	IA	T1	N0	M0	8500/3: Infiltrating duct carcinoma, NOS	0	12	0	Alive or dead due to cancer	Alive
4074068	75	Female	White	40	Unknown	0	7	Yes	None/Unknown	Married (including common law)	250	IV	T2	N0	M1	8140/3: Adenocarcinoma, NOS	No surgery	0	98	Dead (missing/unknown COD)	Dead
4074089	60	Male	White	80	Well differentiated; Grade I	35	16	Yes	Beam radiation	Married (including common law)	250	IIA	T3	N0	M0	8140/3: Adenocarcinoma, NOS	No surgery	0	98	Alive or dead due to cancer	Dead
4074097	61	Female	Black	32	Moderately differentiated; Grade II	0	23	Yes	None/Unknown	Married (including common law)	250	IIA	T3	N0	M0	8140/3: Adenocarcinoma, NOS	No surgery	0	98	Alive or dead due to cancer	Dead
4074100	85	Female	Asian or Pacific Islander	41	Unknown	0	3	No/Unknown	None/Unknown	Married (including common law)	250	IV	T4	N0	M1	8140/3: Adenocarcinoma, NOS	No surgery	0	98	Alive or dead due to cancer	Dead
4074342	82	Female	White	30	Unknown	0	10	No/Unknown	None/Unknown	Widowed	250	IIA	T3	N0	M0	8140/3: Adenocarcinoma, NOS	No surgery	0	98	Alive or dead due to cancer	Dead
4074355	60	Male	White	38	Unknown	37	19	Yes	Beam radiation	Single (never married)	250	III	T4	N1	M0	8500/3: Infiltrating duct carcinoma, NOS	0	14	0	Alive or dead due to cancer	Dead
4074362	65	Male	White	38	Well differentiated; Grade I	30	15	Yes	None/Unknown	Married (including common law)	251	IV	T3	N1	M1	8140/3: Adenocarcinoma, NOS	0	33	0	Alive or dead due to cancer	Dead
4074438	69	Female	White	999	Unknown	0	2	No/Unknown	None/Unknown	Married (including common law)	259	IV	T4	NX	M1	8140/3: Adenocarcinoma, NOS	No surgery	0	98	Alive or dead due to cancer	Dead
4074790	52	Male	Asian or Pacific Islander	20	Moderately differentiated; Grade II	36	12	Yes	None/Unknown	Married (including common law)	250	IA	T1	N0	M0	8140/3: Adenocarcinoma, NOS	0	3	0	Dead (missing/unknown COD)	Dead
4074806	57	Male	White	67	Unknown	0	1	No/Unknown	None/Unknown	Married (including common law)	252	IV	T2	N1	M1	8140/3: Adenocarcinoma, NOS	No surgery	0	98	Alive or dead due to cancer	Dead
4074887	83	Female	White	999	Unknown	0	2	No/Unknown	None/Unknown	Married (including common law)	251	IV	TX	N0	M1	8140/3: Adenocarcinoma, NOS	No surgery	0	98	Alive or dead due to cancer	Dead
4074996	52	Female	White	999	Unknown	0	57	Yes	None/Unknown	Married (including common law)	250	IV	TX	NX	M1	8140/3: Adenocarcinoma, NOS	No surgery	0	98	Alive or dead due to cancer	Alive
4075438	70	Male	White	30	Unknown	0	3	Yes	None/Unknown	Married (including common law)	251	IV	T3	N0	M1	8140/3: Adenocarcinoma, NOS	No surgery	0	98	Alive or dead due to cancer	Dead
4075573	86	Male	White	22	Unknown	0	23	No/Unknown	None/Unknown	Widowed	250	IB	T2	N0	M0	8140/3: Adenocarcinoma, NOS	No surgery	0	98	Alive or dead due to cancer	Dead
4075725	59	Female	White	34	Unknown	0	3	No/Unknown	None/Unknown	Divorced	250	UNK Stage	TX	N0	M0	8140/3: Adenocarcinoma, NOS	No surgery	0	98	Alive or dead due to cancer	Dead
4075796	65	Male	White	69	Moderately differentiated; Grade II	0	9	Yes	None/Unknown	Married (including common law)	258	III	T4	N0	M0	8140/3: Adenocarcinoma, NOS	No surgery	0	98	Alive or dead due to cancer	Dead
4076144	66	Female	White	40	Unknown	0	3	No/Unknown	None/Unknown	Single (never married)	251	IV	T4	N0	M1	8140/3: Adenocarcinoma, NOS	No surgery	0	98	Alive or dead due to cancer	Dead
4076147	67	Male	Asian or Pacific Islander	999	Unknown	0	2	No/Unknown	None/Unknown	Married (including common law)	259	IV	TX	N0	M1	8140/3: Adenocarcinoma, NOS	No surgery	0	98	Alive or dead due to cancer	Dead
4076572	64	Female	White	50	Well differentiated; Grade I	0	4	Yes	None/Unknown	Married (including common law)	250	IIA	T3	N0	M0	8140/3: Adenocarcinoma, NOS	No surgery	0	98	Alive or dead due to cancer	Dead
4076602	74	Female	Black	20	Moderately differentiated; Grade II	0	8	Yes	None/Unknown	Married (including common law)	250	IIB	T1	N1	M0	8140/3: Adenocarcinoma, NOS	No surgery	0	98	Alive or dead due to cancer	Dead
4076616	70	Male	White	40	Moderately differentiated; Grade II	30	13	Yes	Beam radiation	Married (including common law)	252	IIB	T3	N1	M0	8140/3: Adenocarcinoma, NOS	<=0.2	14	2	Alive or dead due to cancer	Dead
4076636	83	Female	Asian or Pacific Islander	37	Unknown	0	1	No/Unknown	None/Unknown	Widowed	250	UNK Stage	T3	NX	MX	8140/3: Adenocarcinoma, NOS	No surgery	0	98	Alive or dead due to cancer	Dead
4076874	61	Male	White	28	Unknown	0	13	Yes	None/Unknown	Married (including common law)	251	IV	T4	N0	M1	8140/3: Adenocarcinoma, NOS	No surgery	0	98	Alive or dead due to cancer	Dead
4076905	36	Male	White	30	Poorly differentiated; Grade III	37	22	Yes	None/Unknown	Single (never married)	250	IIB	T3	N1	M0	8500/3: Infiltrating duct carcinoma, NOS	<=0.2	28	2	Alive or dead due to cancer	Dead
4076906	68	Female	Black	40	Well differentiated; Grade I	37	52	Yes	None/Unknown	Married (including common law)	250	IIB	T2	N1	M0	8140/3: Adenocarcinoma, NOS	0.2-0.4	13	4	Alive or dead due to cancer	Dead
4077293	73	Male	White	42	Poorly differentiated; Grade III	37	26	Yes	None/Unknown	Divorced	250	IIB	T3	N1	M0	8140/3: Adenocarcinoma, NOS	<=0.2	16	1	Alive or dead due to cancer	Dead
4077448	78	Female	Asian or Pacific Islander	43	Unknown	0	7	Yes	Beam radiation	Single (never married)	250	III	T4	N0	M0	8140/3: Adenocarcinoma, NOS	No surgery	0	98	Alive or dead due to cancer	Dead
4077602	61	Male	White	16	Unknown	0	50	Yes	None/Unknown	Married (including common law)	250	IV	T3	N0	M1	8140/3: Adenocarcinoma, NOS	No surgery	0	98	Alive or dead due to cancer	Alive
4077890	85	Male	Asian or Pacific Islander	31	Unknown	0	2	Yes	None/Unknown	Married (including common law)	252	IV	T3	N0	M1	8140/3: Adenocarcinoma, NOS	No surgery	0	98	Alive or dead due to cancer	Dead
4077948	78	Female	Black	45	Moderately differentiated; Grade II	37	11	Yes	None/Unknown	Widowed	250	IIB	T3	N1	M0	8500/3: Infiltrating duct carcinoma, NOS	<=0.2	32	6	Dead (missing/unknown COD)	Dead
4077964	61	Female	White	48	Unknown	0	34	No/Unknown	None/Unknown	Divorced	250	III	T4	N0	M0	8140/3: Adenocarcinoma, NOS	No surgery	0	98	Alive or dead due to cancer	Dead
4078007	71	Male	White	60	Poorly differentiated; Grade III	0	3	Yes	None/Unknown	Married (including common law)	250	IV	T3	N0	M1	8140/3: Adenocarcinoma, NOS	No surgery	0	98	Alive or dead due to cancer	Dead
4078167	89	Female	White	25	Unknown	0	12	Yes	None/Unknown	Married (including common law)	259	IV	T4	N0	M1	8140/3: Adenocarcinoma, NOS	No surgery	0	98	Alive or dead due to cancer	Dead
4078257	68	Male	White	49	Unknown	0	22	Yes	None/Unknown	Married (including common law)	250	IV	T4	N0	M1	8140/3: Adenocarcinoma, NOS	No surgery	0	98	Alive or dead due to cancer	Dead
4078360	87	Female	White	38	Moderately differentiated; Grade II	0	13	Yes	Beam radiation	Widowed	250	IIA	T3	N0	M0	8140/3: Adenocarcinoma, NOS	No surgery	0	98	Alive or dead due to cancer	Dead
4078394	73	Male	White	30	Poorly differentiated; Grade III	70	55	No/Unknown	None/Unknown	Married (including common law)	250	IB	T2	N0	M0	8140/3: Adenocarcinoma, NOS	0	16	0	Alive or dead due to cancer	Alive
4078540	42	Male	White	22	Moderately differentiated; Grade II	37	55	Yes	Beam radiation	Married (including common law)	250	IIB	T3	N1	M0	8500/3: Infiltrating duct carcinoma, NOS	0.2-0.4	13	3	Alive or dead due to cancer	Alive
4079081	39	Male	White	32	Unknown	0	14	Yes	None/Unknown	Single (never married)	251	IV	T3	N1	M1	8140/3: Adenocarcinoma, NOS	No surgery	0	98	Alive or dead due to cancer	Dead
4079384	70	Male	White	50	Unknown	0	5	No/Unknown	None/Unknown	Married (including common law)	250	III	T4	N0	M0	8140/3: Adenocarcinoma, NOS	No surgery	0	98	Alive or dead due to cancer	Dead
4079787	90	Female	White	14	Unknown	0	2	No/Unknown	None/Unknown	Single (never married)	251	IA	T1	N0	M0	8140/3: Adenocarcinoma, NOS	No surgery	0	98	Alive or dead due to cancer	Dead
4079796	68	Male	Asian or Pacific Islander	63	Unknown	0	10	Yes	None/Unknown	Divorced	252	IB	T2	N0	M0	8140/3: Adenocarcinoma, NOS	No surgery	0	98	Alive or dead due to cancer	Dead
4079811	80	Female	Black	36	Unknown	0	14	No/Unknown	None/Unknown	Divorced	250	IIA	T3	N0	M0	8140/3: Adenocarcinoma, NOS	No surgery	0	98	Alive or dead due to cancer	Dead
4079823	65	Female	White	66	Moderately differentiated; Grade II	0	13	Yes	None/Unknown	Divorced	251	IV	T3	N1	M1	8500/3: Infiltrating duct carcinoma, NOS	No surgery	0	98	Alive or dead due to cancer	Dead
4079916	75	Female	Black	30	Moderately differentiated; Grade II	0	7	Yes	Beam radiation	Widowed	257	IV	T4	N0	M1	8140/3: Adenocarcinoma, NOS	No surgery	0	98	Alive or dead due to cancer	Dead
4080121	67	Male	Asian or Pacific Islander	50	Unknown	0	14	No/Unknown	None/Unknown	Married (including common law)	250	IIA	T3	N0	M0	8140/3: Adenocarcinoma, NOS	No surgery	0	98	Alive or dead due to cancer	Dead
4080239	84	Male	White	999	Unknown	0	3	No/Unknown	None/Unknown	Single (never married)	250	IV	T3	N1	M1	8140/3: Adenocarcinoma, NOS	No surgery	0	98	Alive or dead due to cancer	Dead
4080253	31	Female	Black	63	Unknown	0	9	Yes	None/Unknown	Single (never married)	259	IV	T2	N0	M1	8140/3: Adenocarcinoma, NOS	No surgery	0	98	Alive or dead due to cancer	Dead
4080291	58	Female	Black	999	Unknown	0	19	Yes	None/Unknown	Married (including common law)	259	IV	TX	N0	M1	8140/3: Adenocarcinoma, NOS	No surgery	0	98	Alive or dead due to cancer	Dead
4080722	71	Female	Black	999	Unknown	0	2	No/Unknown	None/Unknown	Married (including common law)	259	IV	TX	N0	M1	8140/3: Adenocarcinoma, NOS	No surgery	0	98	Alive or dead due to cancer	Dead
4080725	80	Male	Asian or Pacific Islander	33	Unknown	0	2	No/Unknown	None/Unknown	Married (including common law)	251	IIA	T3	N0	M0	8140/3: Adenocarcinoma, NOS	No surgery	0	98	Alive or dead due to cancer	Dead
4080768	37	Male	White	40	Unknown	0	12	Yes	Beam radiation	Married (including common law)	250	IIA	T3	N0	M0	8500/3: Infiltrating duct carcinoma, NOS	No surgery	0	98	Alive or dead due to cancer	Dead
4080787	49	Female	White	55	Well differentiated; Grade I	30	54	Yes	Beam radiation	Married (including common law)	252	IIB	T3	N1	M0	8140/3: Adenocarcinoma, NOS	<=0.2	25	1	Alive or dead due to cancer	Alive
4080846	62	Male	White	28	Moderately differentiated; Grade II	0	22	Yes	None/Unknown	Single (never married)	250	IIA	T3	N0	M0	8140/3: Adenocarcinoma, NOS	No surgery	0	98	Alive or dead due to cancer	Dead
4080898	65	Female	Asian or Pacific Islander	38	Unknown	0	11	Yes	None/Unknown	Single (never married)	250	IV	T4	N0	M1	8140/3: Adenocarcinoma, NOS	No surgery	0	98	Alive or dead due to cancer	Dead
4081259	55	Female	Black	25	Moderately differentiated; Grade II	0	4	Yes	None/Unknown	Married (including common law)	251	IV	T2	N0	M1	8140/3: Adenocarcinoma, NOS	No surgery	0	98	Alive or dead due to cancer	Dead
4081308	83	Female	Black	35	Unknown	0	5	No/Unknown	Beam radiation	Married (including common law)	251	IV	T4	N0	M1	8140/3: Adenocarcinoma, NOS	No surgery	0	98	Alive or dead due to cancer	Dead
4081448	68	Female	White	37	Moderately differentiated; Grade II	0	28	Yes	Beam radiation	Single (never married)	257	IIA	T3	N0	M0	8140/3: Adenocarcinoma, NOS	No surgery	0	98	Alive or dead due to cancer	Dead
4081520	55	Male	Asian or Pacific Islander	82	Unknown	0	9	No/Unknown	None/Unknown	Divorced	250	III	T4	N0	M0	8140/3: Adenocarcinoma, NOS	No surgery	0	98	Alive or dead due to cancer	Dead
4081549	72	Female	Asian or Pacific Islander	30	Unknown	0	7	Yes	Beam radiation	Single (never married)	250	III	T4	N1	M0	8140/3: Adenocarcinoma, NOS	>0.4	2	1	Alive or dead due to cancer	Alive
4081671	69	Female	White	40	Moderately differentiated; Grade II	36	53	Yes	Beam radiation	Married (including common law)	258	IIB	T2	N1	M0	8500/3: Infiltrating duct carcinoma, NOS	<=0.2	31	2	Alive or dead due to cancer	Alive
4081784	65	Female	White	26	Unknown	0	11	Yes	None/Unknown	Married (including common law)	250	IV	T3	N1	M1	8140/3: Adenocarcinoma, NOS	No surgery	0	98	Alive or dead due to cancer	Dead
4081961	49	Female	White	58	Unknown	0	15	Yes	None/Unknown	Divorced	259	IV	T4	N0	M1	8140/3: Adenocarcinoma, NOS	No surgery	0	98	Alive or dead due to cancer	Dead
4082377	68	Male	White	32	Poorly differentiated; Grade III	40	15	Yes	None/Unknown	Unmarried or Domestic Partner	250	IIB	T3	N1	M0	8140/3: Adenocarcinoma, NOS	<=0.2	16	2	Alive or dead due to cancer	Dead
4082664	61	Female	Black	31	Moderately differentiated; Grade II	0	10	Yes	Beam radiation	Widowed	251	III	T4	N0	M0	8140/3: Adenocarcinoma, NOS	No surgery	0	98	Alive or dead due to cancer	Dead
4082665	88	Male	White	28	Unknown	0	3	No/Unknown	None/Unknown	Widowed	250	IIA	T3	N0	M0	8140/3: Adenocarcinoma, NOS	No surgery	0	98	Alive or dead due to cancer	Dead
4082667	75	Male	White	989	Unknown	0	8	Yes	None/Unknown	Married (including common law)	250	IV	T4	N0	M1	8140/3: Adenocarcinoma, NOS	No surgery	0	98	Alive or dead due to cancer	Dead
4082740	62	Male	White	58	Unknown	0	4	Yes	None/Unknown	Married (including common law)	258	IV	T2	NX	M1	8140/3: Adenocarcinoma, NOS	No surgery	0	98	Alive or dead due to cancer	Dead
4083360	75	Male	Black	70	Unknown	0	1	Yes	None/Unknown	Single (never married)	258	IV	T2	N0	M1	8140/3: Adenocarcinoma, NOS	No surgery	0	98	Dead (attributable to causes other than this cancer dx)	Dead
4083597	57	Female	Asian or Pacific Islander	32	Unknown	0	3	Yes	None/Unknown	Married (including common law)	252	IV	T2	NX	M1	8140/3: Adenocarcinoma, NOS	No surgery	0	98	Alive or dead due to cancer	Dead
4083873	66	Female	White	62	Unknown	0	1	Yes	None/Unknown	Divorced	258	IV	TX	N1	M1	8140/3: Adenocarcinoma, NOS	No surgery	0	98	Alive or dead due to cancer	Dead
4084341	59	Female	White	45	Moderately differentiated; Grade II	37	12	Yes	Beam radiation	Married (including common law)	250	IIA	T3	N0	M0	8140/3: Adenocarcinoma, NOS	0	15	0	Dead (attributable to causes other than this cancer dx)	Dead
4084350	63	Male	White	35	Unknown	0	5	Yes	None/Unknown	Single (never married)	250	IV	T4	N1	M1	8140/3: Adenocarcinoma, NOS	No surgery	0	98	Alive or dead due to cancer	Dead
4084432	66	Male	White	12	Well differentiated; Grade I	60	50	Yes	None/Unknown	Married (including common law)	250	IA	T1	N0	M0	8500/3: Infiltrating duct carcinoma, NOS	0	16	0	Alive or dead due to cancer	Alive
4084441	72	Male	White	60	Poorly differentiated; Grade III	37	16	Yes	Beam radiation	Married (including common law)	250	IIB	T3	N1	M0	8140/3: Adenocarcinoma, NOS	<=0.2	20	3	Alive or dead due to cancer	Dead
4084775	63	Male	White	999	Unknown	0	1	No/Unknown	None/Unknown	Divorced	250	IV	TX	N1	M1	8140/3: Adenocarcinoma, NOS	No surgery	0	98	Alive or dead due to cancer	Dead
4084907	63	Female	Asian or Pacific Islander	25	Moderately differentiated; Grade II	37	11	Yes	None/Unknown	Single (never married)	250	IIB	T2	N1	M0	8140/3: Adenocarcinoma, NOS	>0.4	11	7	Alive or dead due to cancer	Dead
4085137	68	Male	White	20	Unknown	0	4	Yes	None/Unknown	Single (never married)	257	IV	T1	N1	M1	8140/3: Adenocarcinoma, NOS	No surgery	0	98	Alive or dead due to cancer	Dead
4085168	82	Female	Asian or Pacific Islander	38	Unknown	0	5	Yes	None/Unknown	Single (never married)	250	III	T4	N0	M0	8140/3: Adenocarcinoma, NOS	No surgery	0	98	Alive or dead due to cancer	Dead
4085228	68	Male	White	50	Unknown	0	41	Yes	None/Unknown	Married (including common law)	251	IV	T2	N0	M1	8500/3: Infiltrating duct carcinoma, NOS	No surgery	0	98	Alive or dead due to cancer	Dead
4085270	77	Female	White	58	Well differentiated; Grade I	0	16	Yes	Beam radiation	Married (including common law)	250	III	T4	N1	M0	8140/3: Adenocarcinoma, NOS	No surgery	0	98	Alive or dead due to cancer	Dead
4085549	79	Male	White	40	Moderately differentiated; Grade II	0	6	Yes	None/Unknown	Married (including common law)	259	IV	T2	N0	M1	8140/3: Adenocarcinoma, NOS	No surgery	0	98	Dead (attributable to causes other than this cancer dx)	Dead
4085785	61	Male	White	24	Unknown	0	1	No/Unknown	None/Unknown	Married (including common law)	250	IV	TX	NX	M1	8140/3: Adenocarcinoma, NOS	No surgery	0	98	Alive or dead due to cancer	Dead
4086182	63	Male	Asian or Pacific Islander	999	Unknown	37	51	No/Unknown	None/Unknown	Married (including common law)	250	UNK Stage	TX	N0	M0	8140/3: Adenocarcinoma, NOS	0	17	0	Alive or dead due to cancer	Alive
4086303	53	Male	White	58	Unknown	0	1	No/Unknown	None/Unknown	Unmarried or Domestic Partner	252	IV	T2	N1	M1	8140/3: Adenocarcinoma, NOS	No surgery	0	98	Alive or dead due to cancer	Dead
4086322	49	Male	White	55	Poorly differentiated; Grade III	30	31	Yes	None/Unknown	Divorced	252	IIB	T3	N1	M0	8500/3: Infiltrating duct carcinoma, NOS	<=0.2	42	1	Alive or dead due to cancer	Dead
4086557	60	Male	White	42	Well differentiated; Grade I	0	4	No/Unknown	None/Unknown	Married (including common law)	250	III	T4	N1	M0	8140/3: Adenocarcinoma, NOS	No surgery	0	98	Alive or dead due to cancer	Dead
4086585	56	Male	White	38	Unknown	0	10	Yes	None/Unknown	Married (including common law)	251	IV	T4	N1	M1	8140/3: Adenocarcinoma, NOS	No surgery	0	98	Alive or dead due to cancer	Dead
4087288	84	Male	Black	50	Poorly differentiated; Grade III	0	2	No/Unknown	None/Unknown	Married (including common law)	259	IV	T3	N1	M1	8140/3: Adenocarcinoma, NOS	No surgery	0	98	Alive or dead due to cancer	Dead
4087293	58	Male	White	48	Unknown	0	9	No/Unknown	None/Unknown	Divorced	250	UNK Stage	T4	N1	MX	8140/3: Adenocarcinoma, NOS	No surgery	0	98	Alive or dead due to cancer	Dead
[truncated: 53,327 more rows]
